# Supplementary material for: Reorganization of the heterochromatin-associated gene-dense subcompartment in early neuronal development
Source: Biol Open. 2025 May 12;14(5):bio062005. doi: 10.1242/bio.062005 (PMC12091228; doi:10.1242/bio.062005)
Supplement: Table S1. Genomic coordinates of hGD regions in mouse cerebellar granule neurons [file biolopen-14-062005-TableS1.xlsx]

## Sheet: Sheet1
Chr1	Start1	End1	hGD locus
chr1	4775000	4855000
chr1	5015000	5095000
chr1	5130000	5155000
chr1	6195000	6220000
chr1	6415000	6440000
chr1	6695000	6720000
chr1	84740000	84770000
chr1	84850000	84970000
chr1	85775000	85840000
chr1	85950000	86035000
chr1	88245000	88290000
chr2	3070000	3485000
chr2	23120000	23195000
chr2	24595000	24640000
chr2	90700000	90730000
chr2	151495000	151520000
chr2	176700000	176730000
chr2	176775000	176800000
chr2	177170000	177195000
chr2	177805000	177835000
chr2	177895000	177960000
chr3	90490000	90555000
chr3	90635000	90665000
chr3	94305000	94345000
chr4	3080000	3105000
chr4	3205000	3270000
chr4	3585000	3610000
chr4	3815000	3845000
chr4	114955000	115015000
chr4	115720000	116100000
chr4	117815000	117840000
chr4	118210000	118250000
chr4	118290000	118450000
chr4	118500000	118530000
chr4	118600000	118625000
chr4	118740000	118765000
chr4	118940000	118970000
chr4	119055000	119235000
chr4	121020000	121260000
chr4	122830000	123395000
chr4	123470000	123505000
chr4	123735000	123770000
chr4	123875000	123900000
chr4	124600000	124625000
chr4	124675000	124700000
chr4	124940000	124975000
chr4	143220000	143435000
chr4	144835000	145200000
chr4	147825000	148095000
chr4	155805000	156270000
chr5	3525000	3590000
chr5	88540000	88565000
chr5	92505000	92535000
chr5	92965000	93000000
chr5	93260000	93285000
chr5	96050000	96245000
chr5	100765000	100800000
chr5	104445000	104595000
chr5	108140000	108170000
chr5	108240000	108470000
chr5	108620000	108735000
chr5	110080000	110320000
chr5	137785000	137810000
chr5	138210000	138235000
chr5	144990000	145025000
chr5	145070000	145290000
chr5	146160000	146390000
chr5	146420000	146520000
chr5	150745000	150815000
chr5	150975000	151000000
chr5	151030000	151070000
chr5	151350000	151415000
chr5	151625000	151665000
chr6	3160000	3215000
chr6	122245000	122355000
chr6	122460000	122500000
chr6	122655000	122750000
chr6	122795000	122890000
chr6	124390000	124670000
chr6	128465000	128505000
chr6	128740000	128865000
chr6	131370000	131405000
chr7	3250000	3440000
chr7	3600000	3735000
chr7	4040000	4065000
chr7	4110000	4165000
chr7	4425000	5105000
chr7	5145000	5180000
chr7	6120000	6205000
chr7	6265000	6435000
chr7	6690000	6975000
chr7	7135000	7320000
chr7	12375000	12400000
chr7	12770000	12840000
chr7	12870000	13065000
chr7	15905000	16035000
chr7	16420000	16535000
chr7	16605000	16945000
chr7	17020000	17140000
chr7	18880000	19185000
chr7	19365000	19765000
chr7	19900000	19965000
chr7	24095000	24125000
chr7	24235000	24490000	hGD1
chr7	24525000	24680000
chr7	24720000	24755000
chr7	24785000	25005000
chr7	25315000	25770000
chr7	27140000	27405000
chr7	27450000	27600000
chr7	27645000	28070000
chr7	28145000	28555000
chr7	28590000	28750000
chr7	28825000	28855000
chr7	28980000	29250000
chr7	29515000	29605000
chr7	29715000	30195000	hGD2
chr7	30355000	30680000
chr7	30925000	31165000
chr7	34140000	34425000
chr7	34555000	34665000
chr7	34740000	34765000
chr7	34805000	34860000
chr7	34895000	35445000
chr7	35520000	35820000
chr7	36665000	36770000
chr7	37295000	37330000
chr7	37830000	37860000
chr7	37895000	37920000
chr7	38015000	38190000
chr7	38250000	38285000
chr7	39435000	39465000
chr7	39495000	39595000
chr7	41615000	41655000
chr7	43555000	43585000
chr7	44225000	44385000
chr7	44480000	44515000
chr7	44755000	44840000
chr7	46790000	47070000
chr7	51835000	51860000
chr7	55775000	55955000
chr7	55995000	56220000
chr7	58825000	58860000
chr7	59210000	59345000
chr7	102425000	102485000
chr7	105375000	105435000
chr7	105540000	105570000
chr7	105600000	105680000
chr7	105725000	105835000
chr7	107320000	107385000
chr7	107535000	107575000
chr7	108925000	108960000
chr8	3140000	3700000
chr8	4135000	4370000
chr8	4470000	4550000
chr8	4585000	4675000
chr8	18745000	18790000
chr8	18850000	18890000
chr8	19760000	19815000
chr8	19910000	19935000
chr8	19980000	20005000
chr8	20100000	20145000
chr8	20245000	20440000
chr8	20525000	20610000
chr8	22000000	22080000
chr8	22125000	22240000
chr8	22370000	22435000
chr8	23230000	23295000
chr8	70900000	71000000
chr8	71195000	71450000
chr8	71525000	71555000
chr8	71665000	71750000
chr8	71855000	72005000
chr8	72120000	72275000
chr10	3135000	3220000
chr10	3250000	3305000
chr10	3475000	3595000
chr10	3630000	3985000
chr10	78735000	78810000
chr10	79515000	79575000
chr10	81595000	81675000
chr10	81760000	81790000
chr10	81980000	82015000
chr10	82045000	82265000
chr10	82345000	82375000
chr10	128970000	129015000
chr10	130525000	130560000
chr11	3095000	3330000
chr12	3075000	3105000
chr12	3210000	3560000
chr12	16985000	17015000
chr12	17240000	17420000
chr12	17495000	17655000
chr12	17785000	17830000
chr12	20985000	21020000
chr12	21060000	21525000
chr12	24490000	24675000
chr12	24795000	24820000
chr12	87380000	87510000
chr12	113105000	113235000
chr12	116030000	116100000
chr12	116195000	116265000
chr13	3000000	3055000
chr13	3255000	3280000
chr13	3500000	3630000
chr13	49445000	49490000
chr13	49630000	49655000
chr13	49695000	49735000
chr13	51070000	51095000
chr13	59830000	59855000
chr13	60705000	60740000
chr13	62945000	62995000
chr13	63345000	63390000
chr13	63420000	63500000
chr13	63575000	63615000
chr13	63660000	63835000
chr13	64095000	64485000
chr13	65085000	65110000
chr13	65265000	65300000
chr13	66895000	67095000
chr13	67285000	67315000
chr13	67445000	67565000
chr13	67600000	67760000
chr13	67800000	67840000
chr13	69480000	69520000
chr13	69630000	69660000
chr13	119615000	119650000
chr13	119820000	119845000
chr13	120130000	120155000
chr14	5090000	5120000
chr14	18690000	18715000
chr14	45170000	45200000
chr14	50785000	50970000
chr14	51060000	51110000
chr14	51860000	52005000
chr14	52105000	52365000
chr14	54060000	54090000
chr14	54160000	54525000
chr15	3095000	3120000
chr16	3090000	3145000
chr16	3220000	3270000
chr16	3330000	3360000
chr16	3730000	3775000
chr16	3815000	4110000
chr16	13695000	13735000
chr16	14170000	14195000
chr16	14280000	14460000
chr16	15550000	15665000
chr16	16285000	16440000
chr16	16565000	16610000
chr16	16855000	16985000
chr16	18550000	18665000
chr16	18695000	18805000
chr16	18840000	18950000
chr16	20080000	20565000
chr16	20635000	20670000
chr16	20835000	20870000
chr17	3055000	3210000
chr17	12565000	12595000
chr17	12845000	13080000
chr17	13470000	13595000
chr17	13800000	13960000
chr17	14240000	14400000
chr17	14640000	14725000
chr17	14925000	14995000
chr17	15340000	15575000
chr17	15695000	15750000
chr17	15805000	15840000
chr17	17355000	17380000
chr17	17505000	17645000
chr17	17805000	17870000
chr17	21505000	21545000
chr17	23530000	24120000
chr17	24300000	24410000
chr17	32330000	32370000
chr17	32400000	32575000
chr17	32740000	33125000
chr17	33160000	33325000
chr17	33355000	33415000
chr17	33555000	33620000
chr17	33660000	34720000
chr17	34770000	35020000
chr17	35120000	35350000
chr17	35380000	36065000
chr17	36260000	36340000
chr17	36835000	36860000
chr17	36915000	36970000
chr17	37005000	37075000
chr17	47005000	47030000
chr17	53470000	53575000
chr17	53680000	53705000
chr17	55870000	56120000
chr17	56175000	56200000
chr17	56600000	56855000
chr17	56885000	57115000
chr17	57240000	57280000
chr18	2990000	3060000
chr18	3300000	3455000
chr18	4350000	4400000
chr18	36670000	36830000
chr18	37090000	37205000
chr18	37875000	37915000
chr18	90490000	90595000
chr19	3260000	3620000
chr19	7370000	7610000
chr19	8690000	9145000
chr19	9885000	9925000
chr19	9975000	10115000
chr19	10145000	10715000
chr19	10880000	11000000
chr19	11800000	11850000
chr19	11890000	12030000
chr19	12475000	12510000
chr19	12755000	12810000
chr19	37555000	37580000
chr19	38800000	38920000
chr19	40275000	40315000
chr19	40610000	40635000
chr19	60735000	60765000
chr19	61185000	61325000
chrX	5855000	5955000
chrX	5990000	6185000
chrX	6400000	6460000
chrX	7150000	8270000
chrX	8355000	8380000
chrX	8840000	8925000
chrX	9490000	9515000
chrX	20410000	20615000
chrX	20650000	20810000
chrX	20940000	21130000
chrX	23670000	23810000
chrX	35865000	36005000
chrX	36060000	36090000
chrX	36295000	36360000
chrX	36495000	36545000
chrX	36575000	36670000
chrX	36750000	36810000
chrX	36980000	37210000
chrX	38180000	38215000
chrX	38340000	38375000
chrX	38405000	38470000
chrX	38515000	38565000
chrX	38595000	38650000
chrX	41775000	41855000
chrX	41900000	41965000
chrX	42130000	42155000
chrX	44095000	44130000
chrX	47860000	47885000
chrX	48660000	48705000
chrX	50405000	50440000
chrX	53240000	53265000
chrX	53360000	53385000
chrX	53595000	53660000
chrX	56365000	56390000
chrX	56435000	56515000
chrX	56620000	56645000
chrX	56710000	56740000
chrX	58010000	58035000
chrX	72110000	72150000
chrX	73270000	73295000
chrX	74110000	74160000
chrX	74205000	74245000
chrX	74390000	74465000
chrX	74855000	74885000
chrX	75070000	75175000
chrX	75375000	75585000
chrX	75655000	75700000
chrX	75730000	75765000
chrX	75815000	75890000
chrX	77360000	77385000
chrX	77450000	77475000
chrX	94165000	94190000
chrX	106215000	106240000
chrX	108820000	108845000
chrX	135935000	135960000
chrX	152465000	152490000
chrX	153005000	153030000
