# Supplementary material for: Reorganization of the heterochromatin-associated gene-dense subcompartment in early neuronal development
Source: Biol Open. 2025 May 12;14(5):bio062005. doi: 10.1242/bio.062005 (PMC12091228; doi:10.1242/bio.062005)
Supplement: Table S2. Differentially expressed transcripts between subpopulations of developing granule neurons [file biolopen-14-062005-TableS2.xlsx]

## Sheet: FDR<0.01
P6 GN post-mitotic / precursors					P11 GN mature / immature
		logFC	FDR				logFC	FDR
ENSMUST00000207104	Gm44847	2.97294	4.45305e-15		ENSMUST00000185560	Tmem163	5.63446	1.3152e-05
ENSMUST00000146224	Gm14339	2.84706	1.6657e-25		ENSMUST00000160616	Tmem163	5.54545	1.28931e-05
ENSMUST00000208188	Gm44675	2.79055	5.17386e-36		ENSMUST00000079618	St8sia5	5.40044	2.62591e-05
ENSMUST00000139338	Gm14344	2.6964	1.04047e-44		ENSMUST00000075290	St8sia5	5.39927	2.65742e-05
ENSMUST00000137629	Gm14342	2.64919	1.69147e-43		ENSMUST00000190515	1700123O21Rik	5.1169	2.08373e-05
ENSMUST00000031280	Fgf5	2.61107	3.22662e-66		ENSMUST00000069009	Maf	4.99887	0.000369862
ENSMUST00000180995	Gm16701	2.61063	1.93851e-44		ENSMUST00000089334	Fgd5	4.9259	5.76766e-05
ENSMUST00000028188	Fibcd1	2.60274	1.24804e-67		ENSMUST00000048953	Atp2b4	4.88377	0.000265665
ENSMUST00000200059	Fgf5	2.59827	7.92819e-61		ENSMUST00000165602	Atp2b4	4.88377	0.000265665
ENSMUST00000207127	Gm44846	2.56296	2.50567e-19		ENSMUST00000113466	Fgd5	4.88012	6.17858e-05
ENSMUST00000161216	2310075C17Rik	2.56246	2.80375e-28		ENSMUST00000112264	Atp2b4	4.84717	0.000309733
ENSMUST00000208414	Gm44680	2.55378	1.70611e-21		ENSMUST00000143567	Atp2b4	4.84573	0.000276724
ENSMUST00000132487	Gm11190	2.54934	2.91279e-28		ENSMUST00000003351	Grin2c	4.84295	1.03331e-05
ENSMUST00000033485	Prickle3	2.53524	1.61589e-17		ENSMUST00000049206	Arhgef3	4.83036	0.000126391
ENSMUST00000178777	Snord116l16	2.53395	1.82348e-09		ENSMUST00000106554	Grin2c	4.82422	1.03331e-05
ENSMUST00000028337	Lrrc26	2.5318	6.38906e-13		ENSMUST00000125659	Atp2b4	4.79177	0.000302644
ENSMUST00000108763	Oprl1	2.5255	6.17802e-50		ENSMUST00000119026	Tmem132c	4.74119	1.03331e-05
ENSMUST00000071585	Oprl1	2.52397	8.15263e-50		ENSMUST00000098548	Scn1b	4.70893	0.000265503
ENSMUST00000207593	Gm45128	2.51186	2.83792e-44		ENSMUST00000211945	Scn1b	4.70483	0.000254
ENSMUST00000078527	Rxfp1	2.50601	2.40961e-08		ENSMUST00000032180	Wnt7a	4.67619	1.27014e-05
ENSMUST00000108768	Oprl1	2.50528	7.92559e-49		ENSMUST00000154361	Tmem132cos	4.58199	1.85085e-05
ENSMUST00000181539	Mirt1	2.50081	9.87226e-14		ENSMUST00000058688	Rnf152	4.51899	1.03331e-05
ENSMUST00000049545	Adra2c	2.47792	6.35182e-30		ENSMUST00000172299	Rnf152	4.51835	1.03331e-05
ENSMUST00000195609	Gm38187	2.45999	6.55989e-23		ENSMUST00000053445	Kndc1	4.45943	7.10564e-05
ENSMUST00000108766	Oprl1	2.45873	2.87853e-36		ENSMUST00000122359	Afap1l2	4.45095	1.03331e-05
ENSMUST00000197195	Gm42912	2.44965	3.48824e-19		ENSMUST00000111584	Afap1l2	4.45014	1.03331e-05
ENSMUST00000209151	Gm44677	2.44843	2.82927e-18		ENSMUST00000118800	Afap1l2	4.45006	1.03331e-05
ENSMUST00000108767	Oprl1	2.44631	4.07253e-35		ENSMUST00000121839	Kndc1	4.30352	6.39023e-05
ENSMUST00000079279	Gm10118	2.41606	5.48763e-14		ENSMUST00000117718	Mrgprf	4.30188	0.000122892
ENSMUST00000131581	Hmgb4os	2.41335	1.27146e-18		ENSMUST00000178405	Gm23933	4.26095	0.000173492
ENSMUST00000067741	Chn2	2.41146	1.4229e-25		ENSMUST00000023578	Dgkg	4.25567	5.94852e-05
ENSMUST00000203091	Chn2	2.39084	1.0605e-22		ENSMUST00000089925	Dgkg	4.25118	5.57545e-05
ENSMUST00000203941	Chn2	2.39084	1.0605e-22		ENSMUST00000033386	Mrgprf	4.25095	0.000133573
ENSMUST00000204115	Chn2	2.39084	1.0605e-22		ENSMUST00000122261	Tbata	4.24127	1.52894e-05
ENSMUST00000204746	Chn2	2.39084	1.0605e-22		ENSMUST00000035894	Tbata	4.24127	1.52894e-05
ENSMUST00000204921	Chn2	2.39084	1.0605e-22		ENSMUST00000063871	Cbln3	4.24104	1.27014e-05
ENSMUST00000114401	Chn2	2.38766	6.27109e-26		ENSMUST00000155218	Gabra6	4.23165	1.27014e-05
ENSMUST00000146114	Chn2	2.37439	9.81607e-34		ENSMUST00000020703	Gabra6	4.23162	1.27014e-05
ENSMUST00000207574	Gm45130	2.36945	9.31909e-17		ENSMUST00000044155	Ubash3b	4.23095	0.000148028
ENSMUST00000017597	Pipox	2.36693	2.51103e-23		ENSMUST00000109286	Gabra6	4.22912	1.40981e-05
ENSMUST00000105439	Lrrtm3	2.35854	3.83481e-28		ENSMUST00000151485	Ubash3b	4.15553	0.000140843
ENSMUST00000191809	A430027H14Rik	2.35275	1.198e-19		ENSMUST00000179615	Gm26466	4.11139	0.000233683
ENSMUST00000180667	Mirt1	2.34716	4.38522e-14		ENSMUST00000082170	Fat3	4.03958	6.07871e-05
ENSMUST00000163302	2900079G21Rik	2.3461	1.62645e-29		ENSMUST00000188113	Gm28410	4.03893	3.69939e-05
ENSMUST00000161713	Dusp26	2.34344	2.39297e-26		ENSMUST00000161890	Airn	4.0186	4.76432e-05
ENSMUST00000038287	Dusp5	2.34201	5.09522e-59		ENSMUST00000179100	Gm24088	4.01815	0.000999206
ENSMUST00000061071	Plppr4	2.3349	5.68748e-40		ENSMUST00000026670	Nptx1	3.98356	1.24032e-05
ENSMUST00000180458	Tunar	2.33468	3.51102e-36		ENSMUST00000172378	Cbln3	3.97493	1.50255e-05
ENSMUST00000177836	Gm25615	2.33214	4.37997e-17		ENSMUST00000182099	6530403H02Rik	3.9385	1.24032e-05
ENSMUST00000128453	Gm12295	2.33005	3.58431e-08		ENSMUST00000031606	Rasal1	3.89992	5.21431e-05
ENSMUST00000052670	Amer3	2.32691	3.89214e-19		ENSMUST00000183168	6530403H02Rik	3.89322	1.21117e-05
ENSMUST00000208469	Gm44831	2.32369	4.4126e-17		ENSMUST00000156722	Rasal1	3.88696	5.31889e-05
ENSMUST00000180489	Mirt1	2.32197	3.51103e-26		ENSMUST00000145662	Plch2	3.88509	1.85085e-05
ENSMUST00000085558	Mtus2	2.31441	6.12833e-31		ENSMUST00000105631	Plch2	3.86857	1.24032e-05
ENSMUST00000078470	Kcnh1	2.30863	2.96002e-38		ENSMUST00000079235	Tbata	3.86843	7.60009e-05
ENSMUST00000110844	Kcnh1	2.30863	2.96002e-38		ENSMUST00000176194	Plch2	3.86672	1.03331e-05
ENSMUST00000115582	Fgf1	2.30673	3.93128e-44		ENSMUST00000139976	Plch2	3.86301	1.24032e-05
ENSMUST00000144424	2900079G21Rik	2.29394	8.93633e-30		ENSMUST00000034717	Kank2	3.85896	2.96012e-05
ENSMUST00000161412	Arpp21	2.29385	4.63752e-27		ENSMUST00000050149	Mical2	3.84308	1.21117e-05
ENSMUST00000117566	Fgf1	2.29298	5.99163e-30		ENSMUST00000106826	Dab1	3.82227	5.61871e-05
ENSMUST00000053257	Speer4b	2.29063	6.78722e-30		ENSMUST00000112606	Dpp10	3.81277	1.03331e-05
ENSMUST00000195397	9330162B11Rik	2.28954	7.07662e-20		ENSMUST00000121297	Tbata	3.8091	7.72429e-05
ENSMUST00000046856	Chn2	2.28101	1.10725e-27		ENSMUST00000112603	Dpp10	3.80848	1.03331e-05
ENSMUST00000126462	Rapgef4os1	2.27967	2.94371e-36		ENSMUST00000183276	6530403H02Rik	3.79939	1.03331e-05
ENSMUST00000035085	Arpp21	2.27605	6.61856e-24		ENSMUST00000186598	Plch2	3.79552	1.03331e-05
ENSMUST00000112145	Frmpd4	2.27494	1.42672e-43		ENSMUST00000135665	Plch2	3.79322	1.03331e-05
ENSMUST00000159451	Arpp21	2.27482	8.2755e-25		ENSMUST00000161980	Etv1	3.7902	5.55948e-05
ENSMUST00000111872	Arpp21	2.27385	8.44665e-24		ENSMUST00000160701	Etv1	3.78906	5.47688e-05
ENSMUST00000164754	Arpp21	2.27385	8.44665e-24		ENSMUST00000037991	Mical2	3.78494	1.21117e-05
ENSMUST00000070218	Arpp21	2.27384	7.66808e-24		ENSMUST00000181580	Gm26857	3.78295	6.48945e-05
ENSMUST00000162065	Arpp21	2.27354	7.83746e-24		ENSMUST00000211140	Ptpre	3.78217	8.16866e-05
ENSMUST00000125009	Grm5	2.2729	5.83858e-32		ENSMUST00000073961	Ptpre	3.78159	8.10569e-05
ENSMUST00000107263	Grm5	2.27268	3.34517e-32		ENSMUST00000160856	Etv1	3.77835	5.334e-05
ENSMUST00000155358	Grm5	2.27218	4.18582e-32		ENSMUST00000162563	Etv1	3.77733	5.4021e-05
ENSMUST00000169449	Slc6a17	2.26739	6.95397e-56		ENSMUST00000159334	Etv1	3.77717	5.68859e-05
ENSMUST00000029499	Slc6a17	2.26739	6.95397e-56		ENSMUST00000209256	Ptpre	3.77647	8.81513e-05
ENSMUST00000211516	RP23-135D17.1	2.26667	8.4832e-13		ENSMUST00000160244	Etv1	3.77568	5.40454e-05
ENSMUST00000138767	9530036M11Rik	2.26632	2.10446e-19		ENSMUST00000180693	5830432E09Rik	3.7733	0.000256645
ENSMUST00000016294	Tenm1	2.2618	1.42574e-16		ENSMUST00000095767	Etv1	3.76351	5.48217e-05
ENSMUST00000036631	Dusp26	2.25743	1.89566e-25		ENSMUST00000106830	Dab1	3.75859	1.27014e-05
ENSMUST00000170204	Dusp26	2.25673	1.78129e-25		ENSMUST00000034912	Rasgrf1	3.73602	2.30342e-05
ENSMUST00000075099	Ctnna3	2.25647	9.76238e-28		ENSMUST00000075299	Ppargc1b	3.72826	2.6791e-05
ENSMUST00000115059	Tenm1	2.25633	6.52777e-18		ENSMUST00000063307	Ppargc1b	3.72809	2.69318e-05
ENSMUST00000115058	Tenm1	2.25628	6.53564e-18		ENSMUST00000211788	Ptpre	3.70339	4.63184e-05
ENSMUST00000105440	Ctnna3	2.25512	1.13909e-27		ENSMUST00000210833	Ptpre	3.6718	4.77013e-05
ENSMUST00000105441	Ctnna3	2.25086	1.21698e-27		ENSMUST00000209979	Ptpre	3.6573	1.42095e-05
ENSMUST00000144094	Gm15527	2.2502	9.394e-29		ENSMUST00000053361	Gprc5c	3.63558	1.70224e-05
ENSMUST00000112149	Frmpd4	2.25012	1.53033e-40		ENSMUST00000177952	Gprc5c	3.6158	4.25274e-05
ENSMUST00000138259	Gm15527	2.24993	1.45821e-28		ENSMUST00000122967	Gprc5c	3.61511	4.63184e-05
ENSMUST00000112146	Frmpd4	2.24623	5.98902e-44		ENSMUST00000135729	A530058N18Rik	3.61224	8.1306e-05
ENSMUST00000107084	Chrdl2	2.24519	5.62576e-35		ENSMUST00000021071	Gprc5c	3.60766	4.36514e-05
ENSMUST00000032977	Chrdl2	2.24091	1.98298e-37		ENSMUST00000141209	A530058N18Rik	3.60091	0.000185915
ENSMUST00000210926	RP23-300I4.2	2.23419	5.46738e-16		ENSMUST00000134129	A530058N18Rik	3.60017	6.63815e-05
ENSMUST00000186665	Gm29514	2.23142	2.49917e-25		ENSMUST00000152254	A530058N18Rik	3.59892	7.97334e-05
ENSMUST00000172380	Arpp21	2.22486	2.46225e-41		ENSMUST00000196567	2900064K03Rik	3.59833	6.83476e-05
ENSMUST00000040647	Fgf1	2.22459	1.4039e-55		ENSMUST00000128469	A530058N18Rik	3.59719	7.2528e-05
ENSMUST00000178410	Arpp21	2.22437	2.67643e-41		ENSMUST00000090071	Pla2g4e	3.59217	1.72269e-05
ENSMUST00000105560	Grm1	2.22329	4.55203e-26		ENSMUST00000023151	Bcl6	3.55217	3.55081e-05
ENSMUST00000105561	Grm1	2.2226	4.38041e-26		ENSMUST00000065438	Cdh22	3.54047	1.03331e-05
ENSMUST00000044306	Grm1	2.22014	5.3197e-26		ENSMUST00000027377	Igfbp5	3.5393	1.27014e-05
ENSMUST00000184146	Rab27a	2.20904	1.26276e-33		ENSMUST00000124728	Gm14397	3.5392	5.62695e-05
ENSMUST00000034722	Rab27a	2.20864	1.01439e-33		ENSMUST00000171363	Rims3	3.52089	1.70224e-05
ENSMUST00000208520	Gm44676	2.20549	3.3469e-16		ENSMUST00000009617	Kcnc4	3.51295	6.95272e-05
ENSMUST00000022460	Galnt15	2.20074	8.34445e-15		ENSMUST00000165311	Cnnm1	3.50614	1.27014e-05
ENSMUST00000119475	Emcn	2.20066	6.15181e-16		ENSMUST00000111669	Tnr	3.50081	4.2064e-05
ENSMUST00000122064	Emcn	2.19919	6.04784e-16		ENSMUST00000066890	Kcnn2	3.49383	1.51793e-05
ENSMUST00000165614	Cdh18	2.19637	1.71562e-28		ENSMUST00000183850	Kcnn2	3.49372	1.51793e-05
ENSMUST00000211467	RP23-300I4.3	2.19164	9.01212e-16		ENSMUST00000041377	Lyn	3.49055	1.70224e-05
ENSMUST00000023241	Ly6h	2.19096	6.53318e-29		ENSMUST00000103010	Lyn	3.489	1.70224e-05
ENSMUST00000145111	9130019P16Rik	2.19025	2.21189e-27		ENSMUST00000008878	Gprc5b	3.48784	1.03331e-05
ENSMUST00000111430	Mybpc3	2.18875	6.58434e-10		ENSMUST00000106283	Rims3	3.47128	1.03331e-05
ENSMUST00000137942	Mybpc3	2.18875	6.58434e-10		ENSMUST00000131299	A530058N18Rik	3.46766	2.94557e-05
ENSMUST00000169776	Mybpc3	2.18875	6.58434e-10		ENSMUST00000205546	Gabra1	3.46305	3.64852e-05
ENSMUST00000097557	Spink13	2.18865	1.64491e-54		ENSMUST00000020707	Gabra1	3.46134	3.86434e-05
ENSMUST00000079597	Paqr9	2.18767	1.23181e-18		ENSMUST00000192069	Tnr	3.45539	3.31291e-05
ENSMUST00000127095	Ly6h	2.18761	6.68426e-28		ENSMUST00000093829	Megf11	3.44644	3.05074e-05
ENSMUST00000181067	Gm26658	2.18737	9.28323e-35		ENSMUST00000087395	Kcnip4	3.44182	3.31979e-05
ENSMUST00000166737	Zfp488	2.18696	9.71344e-11		ENSMUST00000176191	Kcnip4	3.44178	3.31979e-05
ENSMUST00000065417	Ly6h	2.18619	7.56123e-29		ENSMUST00000071093	Rims3	3.43367	1.03331e-05
ENSMUST00000164787	Cdh18	2.18525	1.15925e-24		ENSMUST00000208394	Gprc5b	3.43009	1.12914e-05
ENSMUST00000156032	Ly6h	2.18318	1.25853e-25		ENSMUST00000160932	Airn	3.38805	3.77294e-05
ENSMUST00000207045	Gm14377	2.18298	1.39052e-19		ENSMUST00000055221	Kcnk12	3.38207	0.000125709
ENSMUST00000135431	Lrrc4c	2.18143	6.13329e-28		ENSMUST00000036172	Sgpp2	3.3733	1.03331e-05
ENSMUST00000162807	Lrrc4c	2.18124	6.15961e-28		ENSMUST00000033923	Dlc1	3.36805	1.90814e-05
ENSMUST00000058787	Glra2	2.18107	1.00456e-40		ENSMUST00000058022	Tpcn2	3.366	0.000122017
ENSMUST00000170085	4930445B16Rik	2.17925	1.35352e-50		ENSMUST00000164748	Rara	3.36106	1.90814e-05
ENSMUST00000164208	Galnt15	2.17662	2.09788e-13		ENSMUST00000107473	Rara	3.35739	5.13273e-05
ENSMUST00000091137	Frem2	2.17527	2.56909e-51		ENSMUST00000159731	Airn	3.35482	3.69146e-05
ENSMUST00000102626	Ptpn5	2.17308	1.78887e-51		ENSMUST00000199657	Gm42770	3.34928	6.1839e-05
ENSMUST00000145790	Gm15397	2.17268	2.51717e-16		ENSMUST00000115107	Lncpint	3.33689	8.81513e-05
ENSMUST00000102517	Dll4	2.17197	1.1668e-19		ENSMUST00000097514	Gm10530	3.33104	5.82978e-05
ENSMUST00000033142	Ptpn5	2.1714	2.1659e-51		ENSMUST00000175660	Kcnip4	3.33009	3.64852e-05
ENSMUST00000163116	Ly6h	2.16134	1.79851e-30		ENSMUST00000030025	Nr4a3	3.32983	0.00126983
ENSMUST00000025110	Syt4	2.16088	1.13812e-49		ENSMUST00000107475	Rara	3.32706	1.90814e-05
ENSMUST00000177966	Nebl	2.14971	7.46283e-23		ENSMUST00000201671	Specc1	3.30052	1.04425e-05
ENSMUST00000112147	Frmpd4	2.14859	3.56242e-37		ENSMUST00000202178	Specc1	3.29822	1.04425e-05
ENSMUST00000030614	CK137956	2.148	3.9221e-19		ENSMUST00000068133	Rara	3.29069	1.94766e-05
ENSMUST00000029311	Trpc4	2.14717	5.15627e-34		ENSMUST00000118485	Megf11	3.28632	3.60473e-05
ENSMUST00000200048	Trpc4	2.14717	5.15627e-34		ENSMUST00000178431	Gm24799	3.28431	0.00221825
ENSMUST00000022694	Dmtn	2.14689	8.70019e-24		ENSMUST00000086029	Caln1	3.27951	2.3439e-05
ENSMUST00000110984	Dmtn	2.14582	2.40434e-23		ENSMUST00000075249	Plekhg3	3.2779	0.000404323
ENSMUST00000108864	Fat2	2.14423	3.21433e-15		ENSMUST00000182124	6530403H02Rik	3.26064	1.21117e-05
ENSMUST00000064016	Gpr17	2.14125	0.00231325		ENSMUST00000107474	Rara	3.25966	1.40422e-05
ENSMUST00000114308	Grin1	2.13906	5.56853e-26		ENSMUST00000159791	Airn	3.24986	3.69146e-05
ENSMUST00000114310	Grin1	2.13906	5.56853e-26		ENSMUST00000103194	Car4	3.2441	1.40981e-05
ENSMUST00000114317	Grin1	2.13906	5.56853e-26		ENSMUST00000021077	Slc9a3r1	3.23641	5.76459e-05
ENSMUST00000114318	Grin1	2.13906	5.56853e-26		ENSMUST00000178792	Gm23922	3.23542	5.39249e-05
ENSMUST00000028335	Grin1	2.13838	7.87137e-26		ENSMUST00000202389	Specc1	3.23519	1.12914e-05
ENSMUST00000114307	Grin1	2.13838	7.87137e-26		ENSMUST00000068967	Megf11	3.23513	3.64014e-05
ENSMUST00000114314	Grin1	2.13838	7.87137e-26		ENSMUST00000164113	Megf11	3.23506	3.64014e-05
ENSMUST00000093995	Sez6	2.13836	5.73275e-27		ENSMUST00000072899	Cgnl1	3.22682	5.7358e-05
ENSMUST00000000646	Sez6	2.13829	5.62103e-27		ENSMUST00000121322	Cgnl1	3.22682	5.7358e-05
ENSMUST00000063975	Disp2	2.1377	3.27197e-64		ENSMUST00000178810	Gm25314	3.22421	6.53274e-05
ENSMUST00000110846	Disp2	2.1377	3.27197e-64		ENSMUST00000164104	Gm3294	3.21199	9.1584e-05
ENSMUST00000114312	Grin1	2.13769	9.93086e-26		ENSMUST00000177844	Gm25648	3.20403	6.93879e-05
ENSMUST00000053880	Grin2b	2.13621	6.58783e-29		ENSMUST00000122065	Cgnl1	3.20377	5.334e-05
ENSMUST00000155455	Gm14330	2.13318	4.60177e-31		ENSMUST00000201624	Specc1	3.19518	1.21117e-05
ENSMUST00000198989	Gm42616	2.13273	5.22282e-17		ENSMUST00000041475	Myof	3.18707	0.000320492
ENSMUST00000041543	Vgf	2.13097	4.5232e-24		ENSMUST00000172095	Myof	3.18707	0.000320492
ENSMUST00000192723	Kcnk2	2.13058	1.06945e-34		ENSMUST00000211619	Mir670hg	3.17619	6.92438e-05
ENSMUST00000030868	Sema3d	2.13039	1.17608e-18		ENSMUST00000080115	Abcc12	3.16901	3.64852e-05
ENSMUST00000194172	Kcnk2	2.1303	4.20932e-34		ENSMUST00000049836	Specc1	3.15969	1.27014e-05
ENSMUST00000194402	Kcnk2	2.13004	4.27072e-34		ENSMUST00000202905	Specc1	3.12522	1.27014e-05
ENSMUST00000193319	Kcnk2	2.1293	1.51345e-34		ENSMUST00000111287	Caln1	3.11702	2.59894e-05
ENSMUST00000151337	Gm13062	2.12929	7.78388e-18		ENSMUST00000201364	Specc1	3.1091	1.27014e-05
ENSMUST00000129723	Grin1os	2.12896	4.84195e-27		ENSMUST00000111288	Caln1	3.10603	2.59894e-05
ENSMUST00000079451	Kcnk2	2.12541	4.02363e-34		ENSMUST00000108709	Specc1	3.10241	1.27014e-05
ENSMUST00000022695	Dmtn	2.12498	2.68251e-23		ENSMUST00000038695	Kcna2	3.09544	1.54807e-05
ENSMUST00000022819	Jph4	2.12318	4.05069e-43		ENSMUST00000202744	Specc1	3.08754	1.21117e-05
ENSMUST00000068853	Fat2	2.12245	2.34452e-13		ENSMUST00000104493	Gm22496	3.08697	0.000259954
ENSMUST00000110920	Kcnk2	2.12143	3.39085e-34		ENSMUST00000201723	Specc1	3.08269	1.21117e-05
ENSMUST00000107979	Fam205a1	2.12135	2.96208e-31		ENSMUST00000150054	Colq	3.06077	5.11235e-05
ENSMUST00000186451	Vgf	2.12029	2.05572e-22		ENSMUST00000169783	Kcnn2	3.06039	6.87437e-05
ENSMUST00000048409	Elmod1	2.11969	1.72794e-34		ENSMUST00000211323	Kcnn2	3.06039	6.87437e-05
ENSMUST00000187912	Arhgap26	2.11886	1.08171e-41		ENSMUST00000155195	Synpo	3.05821	0.00055155
ENSMUST00000181309	Gm16701	2.11849	3.26212e-16		ENSMUST00000103028	Rhbdf2	3.05707	0.00024002
ENSMUST00000111905	Grin2b	2.11734	3.46219e-28		ENSMUST00000103029	Rhbdf2	3.05677	0.000246542
ENSMUST00000142742	Nos1	2.11668	1.62591e-11		ENSMUST00000201015	Specc1	3.0544	1.21117e-05
ENSMUST00000174502	1700010K23Rik	2.11633	1.75477e-30		ENSMUST00000099991	Nrros	3.04841	3.64852e-05
ENSMUST00000124493	Jph4	2.11591	1.21323e-45		ENSMUST00000115165	Nrros	3.04773	3.64852e-05
ENSMUST00000003561	Phyhip	2.11152	8.18112e-20		ENSMUST00000115163	Nrros	3.0452	3.64852e-05
ENSMUST00000152012	Grin2b	2.11107	3.01616e-28		ENSMUST00000143682	Nrros	3.0452	3.64852e-05
ENSMUST00000037547	Disp2	2.10948	6.05662e-62		ENSMUST00000113532	Hmcn2	3.03868	0.000285116
ENSMUST00000112841	9630041A04Rik	2.10948	1.76782e-14		ENSMUST00000039408	Pkp2	3.0363	0.000287969
ENSMUST00000093925	Crhr1	2.10924	5.10197e-34		ENSMUST00000092415	Specc1	3.0353	1.24032e-05
ENSMUST00000190827	Vgf	2.1089	4.89968e-24		ENSMUST00000202179	Specc1	3.0352	1.24032e-05
ENSMUST00000101471	Dpp6	2.10809	5.86351e-28		ENSMUST00000189545	Rasgrf1	3.03148	0.000320492
ENSMUST00000136027	Gm14329	2.10504	5.33944e-36		ENSMUST00000034909	Rasgrf1	3.03148	0.000320492
ENSMUST00000093113	Adamts18	2.10481	2.11598e-15		ENSMUST00000097566	Synpo	2.99518	0.000393969
ENSMUST00000001548	Itga3	2.10435	2.81973e-28		ENSMUST00000130044	Synpo	2.99518	0.000393969
ENSMUST00000120375	Itga3	2.10435	2.81973e-28		ENSMUST00000177799	Gm26498	2.99329	0.00027154
ENSMUST00000085554	Mtus2	2.10347	1.81687e-26		ENSMUST00000067754	Rab37	2.99275	0.000375858
ENSMUST00000124270	Nebl	2.10051	6.64535e-44		ENSMUST00000023750	Faim2	2.99257	3.03576e-05
ENSMUST00000020057	Lin7a	2.09917	1.12617e-25		ENSMUST00000180085	Gm24657	2.98514	6.35323e-05
ENSMUST00000105280	Lin7a	2.09917	1.12617e-25		ENSMUST00000034443	Cdh15	2.97542	0.000126043
ENSMUST00000160721	Pcdh1	2.09786	2.23144e-47		ENSMUST00000131423	Abcc12	2.95088	3.4761e-05
ENSMUST00000188531	Galntl6	2.09785	5.61044e-30		ENSMUST00000099566	Trpm3	2.94391	2.96012e-05
ENSMUST00000120509	Sgk1	2.09772	4.73373e-37		ENSMUST00000150639	Dact1	2.93173	1.90814e-05
ENSMUST00000038475	Fa2h	2.09589	1.82322e-07		ENSMUST00000130360	Synpo	2.92733	0.000290162
ENSMUST00000102557	Nos1	2.09489	2.82288e-12		ENSMUST00000058960	Ccdc63	2.92562	0.000205273
ENSMUST00000197927	Sema3d	2.09466	2.66114e-17		ENSMUST00000022460	Galnt15	2.92101	2.54786e-05
ENSMUST00000194137	Gm21955	2.09279	6.98013e-45		ENSMUST00000164208	Galnt15	2.91742	2.67783e-05
ENSMUST00000180201	Fam205a2	2.09092	2.01396e-33		ENSMUST00000160708	Stxbp2	2.91635	3.87437e-05
ENSMUST00000199503	Gm30382	2.08934	2.0841e-08		ENSMUST00000030741	Ptpru	2.91614	1.85085e-05
ENSMUST00000171055	Nos1	2.08894	3.28221e-12		ENSMUST00000025520	Slc6a7	2.91492	5.694e-05
ENSMUST00000110938	Esrrg	2.08883	1.79046e-40		ENSMUST00000105987	Ptpru	2.91016	1.85085e-05
ENSMUST00000027906	Esrrg	2.08871	1.8356e-40		ENSMUST00000115685	Aifm3	2.90275	0.000458384
ENSMUST00000160424	Cacna1i	2.08842	2.54664e-26		ENSMUST00000108492	Hif3a	2.9022	2.94557e-05
ENSMUST00000028080	Nebl	2.08685	2.80304e-29		ENSMUST00000023448	Aifm3	2.9022	0.000458384
ENSMUST00000177473	Pkib	2.08656	3.90802e-39		ENSMUST00000196403	Kcna2	2.87872	7.02633e-05
ENSMUST00000177325	Pkib	2.0861	3.42834e-39		ENSMUST00000143275	Synpo	2.87688	0.00047392
ENSMUST00000107739	Itga3	2.08565	2.85076e-23		ENSMUST00000074546	Sdk1	2.87318	1.28931e-05
ENSMUST00000175852	Pkib	2.08518	4.50044e-36		ENSMUST00000037901	Trpm3	2.86697	3.40002e-05
ENSMUST00000033040	Pak1	2.08098	2.51024e-37		ENSMUST00000042842	Cdon	2.86163	1.79361e-05
ENSMUST00000199980	Gm42649	2.08087	1.50369e-09		ENSMUST00000098826	Dlc1	2.85959	1.94766e-05
ENSMUST00000191759	Gm37530	2.08009	1.24591e-29		ENSMUST00000197470	Kcna2	2.85842	6.70277e-05
ENSMUST00000131957	Nebl	2.07886	7.24947e-53		ENSMUST00000073935	Gsg1l	2.85335	1.94327e-05
ENSMUST00000132418	Nebl	2.07844	7.00126e-53		ENSMUST00000190332	4932413F04Rik	2.84924	4.33387e-05
ENSMUST00000075992	Pkib	2.07789	3.99681e-41		ENSMUST00000109694	Adamts16	2.84895	0.000415089
ENSMUST00000204128	Galntl6	2.07769	1.05789e-21		ENSMUST00000112027	Colq	2.84302	5.27433e-05
ENSMUST00000106307	Hivep3	2.07656	8.49497e-22		ENSMUST00000099564	Trpm3	2.84049	3.03576e-05
ENSMUST00000066028	Pkib	2.07627	2.32582e-37		ENSMUST00000074770	Trpm3	2.83828	4.86912e-05
ENSMUST00000094452	Wscd2	2.07524	6.22121e-30		ENSMUST00000087576	Trpm3	2.83828	4.86912e-05
ENSMUST00000107757	Coro2a	2.07513	2.25865e-19		ENSMUST00000099569	Trpm3	2.83828	4.86912e-05
ENSMUST00000030021	Coro2a	2.07337	2.81722e-19		ENSMUST00000079416	Cntn4	2.83619	2.99081e-05
ENSMUST00000180798	Gm26905	2.06992	1.99018e-27		ENSMUST00000036555	Myo5c	2.83596	0.000101307
ENSMUST00000095668	Pkib	2.0694	3.515e-41		ENSMUST00000119129	Cdon	2.83395	1.21117e-05
ENSMUST00000187286	Gm28928	2.06448	1.57859e-13		ENSMUST00000153879	Gm16035	2.83338	4.90782e-05
ENSMUST00000063140	Hcrtr2	2.06402	8.93021e-22		ENSMUST00000106547	Iqck	2.83125	3.64014e-05
ENSMUST00000002073	Ltbp2	2.06215	2.2442e-15		ENSMUST00000171777	6430573F11Rik	2.83115	1.76955e-05
ENSMUST00000110254	Ltbp2	2.06184	2.11173e-15		ENSMUST00000057610	Daam2	2.82895	0.000931687
ENSMUST00000163189	Ltbp2	2.06071	1.31631e-15		ENSMUST00000152438	Abcc12	2.82702	0.000116068
ENSMUST00000184757	Hcrtr2	2.05976	2.44701e-21		ENSMUST00000067458	Sema5a	2.82483	1.27014e-05
ENSMUST00000102735	Slc4a10	2.05938	1.30833e-44		ENSMUST00000097860	Ptpru	2.82457	2.40386e-05
ENSMUST00000054484	Slc4a10	2.05875	1.90476e-44		ENSMUST00000061273	Dact1	2.80903	1.70604e-05
ENSMUST00000022639	Nefl	2.05837	4.51112e-18		ENSMUST00000176978	Kcnip4	2.80871	8.76905e-05
ENSMUST00000166580	Elmod1	2.05581	1.14678e-26		ENSMUST00000200697	Gm42528	2.79124	5.37608e-05
ENSMUST00000197034	Gm42899	2.05562	5.15235e-14		ENSMUST00000080145	Adamts16	2.78755	0.000373963
ENSMUST00000165874	Fam78b	2.05366	8.09381e-35		ENSMUST00000159916	Prrt2	2.78627	3.85462e-05
ENSMUST00000190081	Fam78b	2.05366	8.09381e-35		ENSMUST00000113258	Cntn4	2.78414	3.6211e-05
ENSMUST00000057185	Pcdh1	2.05362	4.40695e-28		ENSMUST00000023779	Nr4a1	2.78321	7.38949e-05
ENSMUST00000071878	Mtus2	2.05361	9.85156e-43		ENSMUST00000147525	6430573F11Rik	2.77206	1.90814e-05
ENSMUST00000069837	Slit3	2.05282	2.01534e-27		ENSMUST00000128894	Gm15336	2.77179	9.93167e-05
ENSMUST00000020926	Fam84a	2.05175	3.58586e-11		ENSMUST00000135373	6430573F11Rik	2.77034	2.28838e-05
ENSMUST00000061739	Pcp4	2.05098	6.6427e-39		ENSMUST00000210851	Mir670hg	2.76723	2.94557e-05
ENSMUST00000110514	Mtus2	2.05038	9.50829e-41		ENSMUST00000025468	Pde6a	2.75832	0.000121687
ENSMUST00000196822	Gm42481	2.04718	3.42361e-14		ENSMUST00000085774	Sdk1	2.75714	1.27014e-05
ENSMUST00000110515	Mtus2	2.04715	2.3087e-40		ENSMUST00000045726	Rgl3	2.75352	1.94766e-05
ENSMUST00000102957	Ccl19	2.04428	2.36363e-23		ENSMUST00000164263	Tiam1	2.72769	2.45253e-05
ENSMUST00000126198	Fam78b	2.04404	1.90856e-34		ENSMUST00000192403	Gabrb2	2.71632	3.77209e-05
ENSMUST00000084306	Hivep3	2.0428	4.32445e-13		ENSMUST00000007797	Gabrb2	2.71632	3.6211e-05
ENSMUST00000038422	Irf2bpl	2.04143	1.40381e-38		ENSMUST00000114122	Tiam1	2.70248	3.05074e-05
ENSMUST00000174072	Tmem229b	2.04138	4.96339e-43		ENSMUST00000098087	Iqck	2.69844	5.334e-05
ENSMUST00000163230	Cd200	2.04091	5.97558e-30		ENSMUST00000037762	Hif3a	2.69742	6.24755e-05
ENSMUST00000140546	Ccl19	2.03976	3.32765e-23		ENSMUST00000209634	Slc17a7	2.6959	1.27014e-05
ENSMUST00000102698	Rapgef4	2.03917	9.76383e-34		ENSMUST00000194358	Gm38217	2.68958	2.70368e-05
ENSMUST00000026175	Fn3k	2.03825	2.17435e-13		ENSMUST00000126960	Mctp1	2.68628	1.27014e-05
ENSMUST00000028525	Rapgef4	2.03823	2.67427e-38		ENSMUST00000202045	Prrt2	2.68218	5.76316e-05
ENSMUST00000023341	Cd200	2.03814	8.90295e-30		ENSMUST00000085374	Slc17a7	2.68171	1.27014e-05
ENSMUST00000159405	Pcdh1	2.03746	3.61854e-27		ENSMUST00000132822	4930474H06Rik	2.68097	2.94557e-05
ENSMUST00000090826	Rapgef4	2.03745	1.09552e-33		ENSMUST00000181129	Gm26662	2.6798	8.32547e-05
ENSMUST00000020948	Abca8b	2.03614	2.26227e-25		ENSMUST00000194019	Gm37038	2.67923	3.16351e-05
ENSMUST00000055168	Kcna1	2.03578	1.19703e-23		ENSMUST00000109583	Mctp1	2.67604	1.27014e-05
ENSMUST00000066791	Tmem179	2.03299	5.7244e-14		ENSMUST00000125209	Mctp1	2.67496	1.50255e-05
ENSMUST00000164659	Sgk1	2.03293	4.02431e-36		ENSMUST00000113383	Flrt1	2.67192	5.31166e-05
ENSMUST00000166968	Nrg3	2.03214	7.90998e-23		ENSMUST00000190549	Kirrel3	2.66893	4.61932e-05
ENSMUST00000168810	Nrg3	2.03206	8.15667e-23		ENSMUST00000187182	Kirrel3	2.66875	4.61932e-05
ENSMUST00000173780	Nrg3	2.03204	8.17043e-23		ENSMUST00000115148	Kirrel3	2.66871	4.61932e-05
ENSMUST00000111878	Eps8	2.02828	1.68212e-22		ENSMUST00000045091	Kirrel3	2.66868	4.61932e-05
ENSMUST00000058210	Eps8	2.02631	1.80576e-22		ENSMUST00000187625	Kirrel3	2.66866	4.61932e-05
ENSMUST00000206984	Pak1	2.02482	7.13117e-31		ENSMUST00000188933	Kirrel3	2.66858	4.61932e-05
ENSMUST00000179171	4430402I18Rik	2.02389	3.48402e-23		ENSMUST00000113264	Cntn4	2.66545	1.85085e-05
ENSMUST00000210831	Vegfc	2.02108	2.01456e-29		ENSMUST00000066604	Kirrel3os	2.66524	4.93757e-05
ENSMUST00000033919	Vegfc	2.02054	9.28386e-30		ENSMUST00000089208	Cntn4	2.66448	1.85111e-05
ENSMUST00000177141	Nrg3os	2.01961	1.31616e-37		ENSMUST00000113261	Cntn4	2.65999	1.90814e-05
ENSMUST00000203440	Gm43896	2.01819	1.61844e-15		ENSMUST00000109589	Mctp1	2.65635	1.27014e-05
ENSMUST00000106669	Abca8b	2.01437	4.29137e-25		ENSMUST00000113260	Cntn4	2.64421	2.54786e-05
ENSMUST00000169693	Cbln1	2.01433	2.18846e-58		ENSMUST00000097593	Arhgap26	2.63676	4.18109e-05
ENSMUST00000105894	Rps6ka1	2.00896	7.49227e-08		ENSMUST00000150385	Gm16036	2.63608	0.000103845
ENSMUST00000003741	Rps6ka1	2.00896	7.49227e-08		ENSMUST00000155576	Arhgap26	2.63362	4.18618e-05
ENSMUST00000131378	4930486F22Rik	2.00884	2.69306e-26		ENSMUST00000180141	Gm26230	2.63189	0.000367296
ENSMUST00000125582	Gm13052	2.00846	2.45747e-29		ENSMUST00000070039	Fez2	2.63051	0.000132474
ENSMUST00000129662	Prickle3	2.0065	4.53432e-12		ENSMUST00000112487	Fez2	2.63051	0.000132474
ENSMUST00000001963	Ace	2.00334	1.98655e-10		ENSMUST00000189588	Tmem108	2.61981	2.70368e-05
ENSMUST00000099366	Anks1b	2.00296	2.2582e-29		ENSMUST00000078626	Trank1	2.61967	2.502e-05
ENSMUST00000100841	Eps8	2.0016	1.20222e-25		ENSMUST00000189066	Tmem108	2.61899	2.70368e-05
ENSMUST00000112591	Galnt14	1.99979	1.14573e-39		ENSMUST00000037828	Ldlrap1	2.61714	7.30651e-05
ENSMUST00000187409	Gm7854	1.99867	2.95573e-23		ENSMUST00000056815	Npas2	2.61287	5.37608e-05
ENSMUST00000034076	Cbln1	1.99763	2.37976e-57		ENSMUST00000046157	Fndc3b	2.6122	1.27014e-05
ENSMUST00000024858	Galnt14	1.99749	2.00221e-41		ENSMUST00000195008	Fndc3b	2.61197	1.27014e-05
ENSMUST00000036476	Kazn	1.99681	2.1829e-36		ENSMUST00000049452	Tmem108	2.60905	2.94557e-05
ENSMUST00000107861	Car10	1.99603	5.05452e-17		ENSMUST00000181499	Gm26641	2.60806	0.000135877
ENSMUST00000189361	Ppfia4	1.99363	4.89718e-19		ENSMUST00000021289	Glp2r	2.6039	1.27014e-05
ENSMUST00000110187	Tmem63c	1.99321	2.53662e-15		ENSMUST00000086993	Kcnip2	2.59022	2.96951e-05
ENSMUST00000146292	Tmem63c	1.99221	2.88694e-15		ENSMUST00000164178	Zan	2.585	0.000245008
ENSMUST00000021166	Cygb	1.99202	2.78639e-33		ENSMUST00000117564	Zan	2.585	0.000245008
ENSMUST00000134358	Ryr3	1.99102	1.73066e-29		ENSMUST00000069837	Slit3	2.58003	7.65463e-05
ENSMUST00000157067	Rps6ka1	1.99065	6.06716e-07		ENSMUST00000068595	Galnt13	2.57622	1.28931e-05
ENSMUST00000070174	Tmem229b	1.99048	1.16326e-41		ENSMUST00000044507	Inpp5j	2.57102	0.000272857
ENSMUST00000174481	Rps6ka1	1.99024	1.30099e-07		ENSMUST00000203938	Mitf	2.57096	0.000245466
ENSMUST00000208151	Ryr3	1.98985	2.05814e-29		ENSMUST00000021268	Aloxe3	2.56349	4.93331e-05
ENSMUST00000208290	Ryr3	1.98985	2.05814e-29		ENSMUST00000112634	Galnt13	2.55456	1.27014e-05
ENSMUST00000080673	Ryr3	1.98978	2.06823e-29		ENSMUST00000112635	Galnt13	2.55456	1.27014e-05
ENSMUST00000170224	Gm1979	1.98961	5.62114e-12		ENSMUST00000112636	Galnt13	2.55451	1.27014e-05
ENSMUST00000051129	Lrrc75b	1.98941	1.45941e-23		ENSMUST00000037219	Agbl2	2.52946	7.46635e-05
ENSMUST00000199007	Gm30382	1.98907	1.74228e-12		ENSMUST00000043628	Mitf	2.52041	0.000336565
ENSMUST00000021750	Ryr2	1.98696	4.1869e-19		ENSMUST00000102514	Rtn4rl1	2.51882	2.28838e-05
ENSMUST00000170156	Ryr2	1.98696	4.1869e-19		ENSMUST00000115314	Lpp	2.51462	1.54807e-05
ENSMUST00000168974	Rps6ka1	1.98602	6.28347e-07		ENSMUST00000030243	Prkaa2	2.51293	2.94557e-05
ENSMUST00000195938	Gm43606	1.98574	1.12826e-14		ENSMUST00000162528	Kcnip2	2.50904	2.65742e-05
ENSMUST00000038407	Larp6	1.98494	8.11939e-18		ENSMUST00000079431	Kcnip2	2.50873	2.65742e-05
ENSMUST00000047331	Lgi3	1.98448	0.000118753		ENSMUST00000206416	Pagr1a	2.50283	4.2671e-05
ENSMUST00000186056	Myrf	1.98438	0.00217156		ENSMUST00000095076	Epb41l4b	2.50105	3.36454e-05
ENSMUST00000023829	Cdkn1a	1.98316	3.45121e-14		ENSMUST00000118367	Psg16	2.50003	2.10901e-05
ENSMUST00000160379	Cdk5r2	1.98271	2.23501e-11		ENSMUST00000111481	Agbl2	2.49887	7.8638e-05
ENSMUST00000106992	Mapt	1.98249	4.71063e-32		ENSMUST00000170320	Agbl2	2.49617	8.10569e-05
ENSMUST00000123231	Gm15584	1.98207	1.0167e-12		ENSMUST00000028648	Syt13	2.49087	1.90814e-05
ENSMUST00000066295	Kcnk3	1.98166	6.35063e-13		ENSMUST00000037206	Agbl2	2.48728	8.14533e-05
ENSMUST00000168515	Ppfia4	1.98158	1.96964e-18		ENSMUST00000040261	Macrod1	2.47619	1.27014e-05
ENSMUST00000113795	Igsf5	1.98142	5.39174e-30		ENSMUST00000112171	Tspan9	2.47468	1.66785e-05
ENSMUST00000177185	Gm20642	1.98018	3.89466e-34		ENSMUST00000115096	Plxna4	2.47423	0.0010821
ENSMUST00000110843	Disp2	1.97886	2.48726e-30		ENSMUST00000002588	Tiam1	2.47007	0.000103231
ENSMUST00000102643	Trpv2	1.97829	5.04472e-26		ENSMUST00000026247	Kcnip2	2.46973	2.93883e-05
ENSMUST00000117543	Insc	1.97744	1.228e-35		ENSMUST00000022953	Fam135b	2.4684	1.27014e-05
ENSMUST00000204204	Lrp1b	1.97601	6.88266e-22		ENSMUST00000022831	Khnyn	2.45834	1.27014e-05
ENSMUST00000106051	C77080	1.97557	6.08477e-21		ENSMUST00000207917	Kcnb1	2.45616	0.000143885
ENSMUST00000193116	Gm37899	1.97446	1.01103e-17		ENSMUST00000161886	Kcnip2	2.44688	2.96012e-05
ENSMUST00000184063	Csmd2	1.97418	3.19807e-25		ENSMUST00000103204	Per3	2.4428	2.45253e-05
ENSMUST00000177565	CT868723.1	1.97393	3.51851e-37		ENSMUST00000112173	Tspan9	2.44123	1.85085e-05
ENSMUST00000018651	Trpv2	1.97368	8.87804e-27		ENSMUST00000087623	Adamts10	2.44072	1.27014e-05
ENSMUST00000065957	Syt5	1.97121	8.51005e-09		ENSMUST00000135378	Gm15337	2.43075	8.81513e-05
ENSMUST00000179945	Csmd2os	1.97052	2.20012e-35		ENSMUST00000059826	Kcnb1	2.43012	0.000358152
ENSMUST00000131878	Tmem63c	1.96951	1.69883e-16		ENSMUST00000049658	Pitpnm1	2.42798	1.40981e-05
ENSMUST00000091818	Ryr3	1.96929	1.78361e-35		ENSMUST00000100022	Pitpnm1	2.4274	1.40981e-05
ENSMUST00000026994	Unc5a	1.96785	3.84578e-41		ENSMUST00000165679	Rnf43	2.42517	0.000200581
ENSMUST00000109994	Unc5a	1.96785	3.84578e-41		ENSMUST00000114124	Tiam1	2.42511	0.000121974
ENSMUST00000058814	Rab9b	1.96383	2.53151e-07		ENSMUST00000163370	Tiam1	2.42511	0.000121974
ENSMUST00000001792	Il16	1.96081	4.8393e-10		ENSMUST00000202578	Dnm1	2.42477	1.27014e-05
ENSMUST00000177737	Snord116l13	1.96035	5.58395e-09		ENSMUST00000162069	Pagr1a	2.42448	4.82314e-05
ENSMUST00000050709	Dok7	1.96031	5.69054e-19		ENSMUST00000060642	Lrrk2	2.42347	3.55081e-05
ENSMUST00000103014	Fn3k	1.96026	5.60655e-13		ENSMUST00000201494	Dnm1	2.42141	1.27014e-05
ENSMUST00000112354	Scn9a	1.95971	9.26425e-29		ENSMUST00000202798	Gm42742	2.4212	4.61932e-05
ENSMUST00000156538	Gm14207	1.95954	1.44754e-05		ENSMUST00000113352	Dnm1	2.42088	1.27014e-05
ENSMUST00000104902	Ablim1	1.95942	6.25204e-29		ENSMUST00000078352	Dnm1	2.42087	1.27014e-05
ENSMUST00000198434	Gm42480	1.95938	1.20194e-12		ENSMUST00000091089	Dnm1	2.42085	1.27014e-05
ENSMUST00000079447	Speer4a	1.95886	4.11804e-16		ENSMUST00000113350	Dnm1	2.42076	1.27014e-05
ENSMUST00000183124	Gm27032	1.9586	1.65811e-15		ENSMUST00000113365	Dnm1	2.42076	1.27014e-05
ENSMUST00000179694	Anks1b	1.9583	1.91675e-24		ENSMUST00000201433	Dnm1	2.42072	1.27014e-05
ENSMUST00000179337	Anks1b	1.95828	1.96514e-24		ENSMUST00000200948	Pagr1a	2.41931	4.41236e-05
ENSMUST00000164384	Scn9a	1.95774	2.61586e-28		ENSMUST00000198204	Kcnt1	2.41702	1.27014e-05
ENSMUST00000169900	Scn9a	1.95774	2.61586e-28		ENSMUST00000114966	Kalrn	2.41468	8.31226e-05
ENSMUST00000182966	Anks1b	1.95773	2.20639e-24		ENSMUST00000171268	Kcnt1	2.4138	1.27014e-05
ENSMUST00000020223	Tcp11l2	1.95772	8.16459e-17		ENSMUST00000200434	Kcnt1	2.41375	1.27014e-05
ENSMUST00000111529	Ablim1	1.95727	2.00325e-28		ENSMUST00000114964	Kalrn	2.41329	8.3059e-05
ENSMUST00000114472	Pnck	1.95514	4.88839e-16		ENSMUST00000092508	Micu1	2.41004	1.27014e-05
ENSMUST00000194586	Gm38036	1.95401	5.74571e-21		ENSMUST00000179709	Micu1	2.40995	1.27014e-05
ENSMUST00000111526	Ablim1	1.95374	2.18943e-32		ENSMUST00000165563	Micu1	2.40983	1.27014e-05
ENSMUST00000111528	Ablim1	1.95349	3.65101e-32		ENSMUST00000020311	Micu1	2.40983	1.27014e-05
ENSMUST00000118540	Ccl19	1.95331	1.59496e-17		ENSMUST00000204896	Eno2	2.40834	1.55463e-05
ENSMUST00000201318	5330437M03Rik	1.95279	3.97926e-16		ENSMUST00000101891	Snord116l9	2.4046	0.00792423
ENSMUST00000039956	Slc41a2	1.95265	3.25693e-30		ENSMUST00000032503	Tspan9	2.40419	1.85511e-05
ENSMUST00000099294	Ablim1	1.95249	6.1159e-30		ENSMUST00000041736	Hdac11	2.40377	2.55376e-05
ENSMUST00000107984	4930578G10Rik	1.95188	3.97088e-34		ENSMUST00000107210	Sytl2	2.40183	0.000242306
ENSMUST00000194177	Gm37674	1.95107	2.62244e-13		ENSMUST00000107211	Sytl2	2.40183	0.000242306
ENSMUST00000068158	4930578G10Rik	1.95096	4.70456e-34		ENSMUST00000190731	Sytl2	2.40183	0.000242306
ENSMUST00000107981	Gm12394	1.95045	1.66169e-41		ENSMUST00000190837	Sytl2	2.40183	0.000242306
ENSMUST00000100063	Scn9a	1.95012	1.9709e-29		ENSMUST00000004378	Eno2	2.3992	1.27014e-05
ENSMUST00000100064	Scn9a	1.95012	1.9709e-29		ENSMUST00000112476	Eno2	2.3991	1.27014e-05
ENSMUST00000114473	Pnck	1.94948	2.91139e-16		ENSMUST00000036796	Fstl4	2.39377	0.000163524
ENSMUST00000002087	Pnck	1.94924	4.41445e-16		ENSMUST00000102534	Rasgrp1	2.39268	0.000800014
ENSMUST00000115912	Fam205a2	1.94906	1.0844e-21		ENSMUST00000178884	Rasgrp1	2.39268	0.000800014
ENSMUST00000117221	Syt6	1.94838	1.33421e-23		ENSMUST00000115559	Dync1i1	2.39138	1.27014e-05
ENSMUST00000111550	Ablim1	1.94809	1.07003e-32		ENSMUST00000115556	Dync1i1	2.39123	1.27014e-05
ENSMUST00000178936	Snord116l17	1.94783	1.49346e-12		ENSMUST00000115554	Dync1i1	2.39119	1.27014e-05
ENSMUST00000090697	Syt6	1.9477	2.74165e-23		ENSMUST00000115555	Dync1i1	2.39098	1.27014e-05
ENSMUST00000107756	Coro2a	1.94662	4.78811e-18		ENSMUST00000030142	Epb41l4b	2.39002	4.35195e-05
ENSMUST00000026357	Jph3	1.94657	1.90546e-26		ENSMUST00000037580	Kcnt1	2.38694	1.27014e-05
ENSMUST00000178675	Snord116l2	1.94611	5.46032e-09		ENSMUST00000163663	Dlc1	2.3745	3.05074e-05
ENSMUST00000081542	Kcnd2	1.94604	7.50383e-21		ENSMUST00000114172	Kcnt1	2.37019	1.27014e-05
ENSMUST00000056102	Dscam	1.94595	5.25825e-26		ENSMUST00000071399	Psg16	2.36947	1.27245e-05
ENSMUST00000208808	Gm44810	1.94573	1.73587e-12		ENSMUST00000154256	Zfp703	2.36323	0.000134698
ENSMUST00000079360	Ablim1	1.94474	6.58783e-29		ENSMUST00000102821	Stk10	2.35883	0.000214261
ENSMUST00000118161	Grm4	1.94283	1.29199e-11		ENSMUST00000090332	Muc15	2.35614	0.000143099
ENSMUST00000044138	Chst7	1.94256	5.26874e-22		ENSMUST00000114176	Kcnt1	2.35326	1.27014e-05
ENSMUST00000111546	Ablim1	1.94177	3.98515e-32		ENSMUST00000197917	Kcnt1	2.35172	1.27245e-05
ENSMUST00000111544	Ablim1	1.94106	4.31044e-32		ENSMUST00000202564	Pxn	2.35146	2.94557e-05
ENSMUST00000062978	BC030500	1.94101	2.45611e-19		ENSMUST00000112365	Mfsd4a	2.35058	2.65742e-05
ENSMUST00000118489	Grm4	1.94097	3.45243e-11		ENSMUST00000201586	Gm43417	2.3454	4.93013e-05
ENSMUST00000111559	Ablim1	1.94002	4.87437e-32		ENSMUST00000028377	Scn2a1	2.34416	1.3028e-05
ENSMUST00000196636	Gm42514	1.93805	5.9069e-14		ENSMUST00000159038	Mfsd4a	2.33925	2.59894e-05
ENSMUST00000111555	Ablim1	1.93714	2.81075e-31		ENSMUST00000078527	Rxfp1	2.33772	0.000336224
ENSMUST00000118563	Syt6	1.93701	5.00686e-23		ENSMUST00000121334	Sept8	2.33421	1.27014e-05
ENSMUST00000072299	Vsnl1	1.93668	8.86977e-33		ENSMUST00000075637	Ptpn3	2.33293	1.27014e-05
ENSMUST00000121834	Syt6	1.93527	2.45573e-21		ENSMUST00000166381	Cdr1	2.33202	2.81423e-05
ENSMUST00000178906	Gm10593	1.93425	1.20548e-53		ENSMUST00000024847	Myom1	2.33101	0.000146784
ENSMUST00000111558	Ablim1	1.93406	1.48214e-31		ENSMUST00000073211	Myom1	2.33101	0.000146784
ENSMUST00000128165	Rapgef4os2	1.93349	2.90319e-15		ENSMUST00000179759	Myom1	2.33101	0.000146784
ENSMUST00000133742	Gm12977	1.93328	3.45643e-06		ENSMUST00000047480	Piezo2	2.32169	1.27014e-05
ENSMUST00000118117	Syt6	1.93203	1.11765e-20		ENSMUST00000004565	Ralb	2.31482	9.93167e-05
ENSMUST00000041685	Neurod2	1.93079	1.05334e-34		ENSMUST00000185015	Gm27151	2.31462	5.90448e-05
ENSMUST00000114270	Dok7	1.92782	3.01957e-18		ENSMUST00000098371	Slco3a1	2.29599	1.76955e-05
ENSMUST00000142688	Lrp1b	1.92771	1.36661e-19		ENSMUST00000053317	Bdnf	2.29483	0.000153856
ENSMUST00000139552	2900079G21Rik	1.92762	5.17022e-16		ENSMUST00000135358	Rap1gapos	2.2947	7.8379e-05
ENSMUST00000101298	Dok7	1.92699	3.39373e-18		ENSMUST00000106052	Zfp941	2.29245	0.000188347
ENSMUST00000100347	Mapt	1.92635	2.79944e-31		ENSMUST00000111046	Bdnf	2.29226	0.000152551
ENSMUST00000106988	Mapt	1.92629	3.59158e-40		ENSMUST00000044195	Tmc7	2.29189	2.99081e-05
ENSMUST00000106989	Mapt	1.92629	3.59158e-40		ENSMUST00000111047	Bdnf	2.28861	0.000155521
ENSMUST00000071985	Slco4c1	1.92525	3.09458e-11		ENSMUST00000111049	Bdnf	2.28861	0.000155521
ENSMUST00000065118	Ube2ql1	1.92453	2.97248e-27		ENSMUST00000111051	Bdnf	2.28861	0.000155521
ENSMUST00000203094	Kcna1	1.92428	6.05533e-22		ENSMUST00000111016	Muc15	2.28687	0.000132937
ENSMUST00000115705	Nrg2	1.92422	4.23588e-21		ENSMUST00000026897	Slco3a1	2.28679	1.85085e-05
ENSMUST00000110130	Nrxn3	1.92392	3.29505e-25		ENSMUST00000117061	Sept8	2.28557	1.27014e-05
ENSMUST00000100330	Tanc2	1.92357	1.04526e-27		ENSMUST00000107453	Slco3a1	2.28497	1.8941e-05
ENSMUST00000110133	Nrxn3	1.92332	3.81984e-25		ENSMUST00000108987	Sept8	2.2844	1.27014e-05
ENSMUST00000199100	Cntnap2	1.92321	1.33365e-19		ENSMUST00000210335	RP23-176M22.7	2.28105	9.62671e-05
ENSMUST00000035371	Sv2a	1.92117	4.08197e-47		ENSMUST00000058418	Slc29a4	2.2802	2.52536e-05
ENSMUST00000149373	Rapgef3os1	1.91834	1.37989e-13		ENSMUST00000120878	Sept8	2.27994	1.27014e-05
ENSMUST00000129223	Rapgef3	1.91454	1.68239e-23		ENSMUST00000147912	Sept8	2.27913	1.27014e-05
ENSMUST00000164773	Phlda1	1.91449	1.97359e-09		ENSMUST00000046658	Mfsd4a	2.27725	2.94557e-05
ENSMUST00000025254	Lims2	1.91431	0.00365373		ENSMUST00000181695	Gm26892	2.27708	2.94557e-05
ENSMUST00000055990	Eef1a2	1.91318	5.41524e-27		ENSMUST00000183955	Mlip	2.27674	4.9285e-05
ENSMUST00000052550	Lrp1b	1.9131	2.51233e-20		ENSMUST00000080651	Zfp941	2.27617	0.00012121
ENSMUST00000177352	Rapgef3	1.91309	5.96764e-23		ENSMUST00000184322	Mlip	2.27605	4.90782e-05
ENSMUST00000126854	Rapgef3	1.91222	3.43329e-23		ENSMUST00000111017	Muc15	2.27212	0.00013957
ENSMUST00000115712	Nrg2	1.9113	6.19222e-21		ENSMUST00000108682	Gas7	2.27112	1.27014e-05
ENSMUST00000115713	Nrg2	1.9113	6.19222e-21		ENSMUST00000210723	RP23-479K9.3	2.2698	0.000682986
ENSMUST00000128775	Rapgef3	1.91109	2.04032e-23		ENSMUST00000061446	Tmem130	2.26819	8.98996e-05
ENSMUST00000208671	Gm36011	1.91101	1.19989e-09		ENSMUST00000111416	Ildr2	2.26174	0.000199092
ENSMUST00000127567	Sidt1	1.91071	1.01027e-21		ENSMUST00000041331	Scd1	2.23309	4.11055e-05
ENSMUST00000097873	C77080	1.91056	1.0217e-23		ENSMUST00000041611	Gas7	2.22384	1.27014e-05
ENSMUST00000134885	Rapgef3	1.91026	5.3229e-24		ENSMUST00000031304	Tesc	2.22282	0.000163138
ENSMUST00000210736	RP24-137O21.1	1.91008	9.13122e-18		ENSMUST00000185144	Mlip	2.22147	7.46668e-05
ENSMUST00000041639	Syne1	1.90895	4.63366e-13		ENSMUST00000034910	Mlip	2.22147	7.46668e-05
ENSMUST00000011895	Sptbn4	1.90834	2.50846e-19		ENSMUST00000184848	Mlip	2.22147	7.46668e-05
ENSMUST00000172269	Sptbn4	1.90831	2.32343e-19		ENSMUST00000184415	Mlip	2.22147	7.46668e-05
ENSMUST00000212047	Jakmip1	1.90825	2.04113e-14		ENSMUST00000185039	Mlip	2.22147	7.46668e-05
ENSMUST00000155923	Gm14061	1.90788	8.07447e-29		ENSMUST00000130004	1700019G24Rik	2.21821	0.000424326
ENSMUST00000123285	Nyap2	1.90707	1.00249e-29		ENSMUST00000152787	Usp46os2	2.2176	0.000506149
ENSMUST00000047446	Sidt1	1.90693	5.864e-18		ENSMUST00000107420	Rgs3	2.21648	7.29561e-05
ENSMUST00000033744	Atp2b3	1.90356	3.72868e-10		ENSMUST00000067268	Pxn	2.21398	2.99081e-05
ENSMUST00000136381	Sidt1	1.90238	1.8393e-17		ENSMUST00000161263	Sv2c	2.21391	2.42495e-05
ENSMUST00000137561	Gm11659	1.90207	8.38833e-25		ENSMUST00000108681	Gas7	2.21297	1.27014e-05
ENSMUST00000191663	Gm36388	1.90075	2.83113e-16		ENSMUST00000109509	Fancl	2.21266	3.55081e-05
ENSMUST00000191700	Gm37959	1.90058	4.16278e-13		ENSMUST00000132826	Gm7580	2.21149	3.24827e-05
ENSMUST00000110784	Radil	1.89918	7.31199e-38		ENSMUST00000105835	Rap1gap	2.21121	3.11282e-05
ENSMUST00000080882	Atp1a3	1.89914	1.88312e-38		ENSMUST00000004120	Fancl	2.20699	3.77398e-05
ENSMUST00000196684	Atp1a3	1.89914	1.88312e-38		ENSMUST00000047243	Rap1gap	2.20514	3.25712e-05
ENSMUST00000102858	Atp1a3	1.89908	1.89576e-38		ENSMUST00000029727	Fbxw7	2.20462	2.73198e-05
ENSMUST00000042868	Camk4	1.89826	8.27254e-14		ENSMUST00000110267	Sybu	2.20418	1.55463e-05
ENSMUST00000169913	Insc	1.89791	1.24145e-34		ENSMUST00000086523	Pxn	2.20324	2.60538e-05
ENSMUST00000212785	RP23-136G17.1	1.89581	1.08283e-13		ENSMUST00000044895	Rcan2	2.19811	3.25714e-05
ENSMUST00000205846	Gm45191	1.8958	3.46732e-28		ENSMUST00000029451	Tspan2	2.19662	4.38968e-05
ENSMUST00000204067	Galntl6	1.89449	7.66483e-15		ENSMUST00000100024	Fgf12	2.19178	1.66785e-05
ENSMUST00000132223	Gm15990	1.89424	1.43763e-13		ENSMUST00000194204	Kcnj9	2.18883	5.61005e-05
ENSMUST00000162342	Ap1s3	1.89418	2.75186e-18		ENSMUST00000132133	Rasd2	2.18801	0.000308938
ENSMUST00000092302	Fn3k	1.89241	1.81423e-11		ENSMUST00000057859	Frmd6	2.18801	1.90814e-05
ENSMUST00000147187	Gm14224	1.89158	5.50833e-16		ENSMUST00000139848	Rasd2	2.18676	0.000210279
ENSMUST00000031713	Slc13a1	1.89143	8.60733e-14		ENSMUST00000020500	Appl2	2.17989	9.53755e-05
ENSMUST00000167270	Lrp1b	1.8914	5.00446e-21		ENSMUST00000097837	Rap1gap	2.17919	4.81776e-05
ENSMUST00000113494	Nyap2	1.89111	1.62016e-32		ENSMUST00000160436	Tcerg1l	2.1786	1.93626e-05
ENSMUST00000137862	Nyap2	1.891	1.00031e-32		ENSMUST00000108680	Gas7	2.17857	1.27014e-05
ENSMUST00000123720	Nyap2	1.89032	1.05461e-32		ENSMUST00000196611	Tspan2	2.17836	9.76766e-05
ENSMUST00000108363	Sptbn4	1.88871	2.71172e-23		ENSMUST00000100085	Acvr1c	2.17813	0.000283851
ENSMUST00000108364	Sptbn4	1.88854	2.67509e-23		ENSMUST00000113339	Mitf	2.17699	6.36986e-05
ENSMUST00000209370	RP23-300I4.1	1.88738	4.54417e-10		ENSMUST00000212819	Pxn	2.17678	2.28019e-05
ENSMUST00000110939	Esrrg	1.88713	4.10527e-28		ENSMUST00000038053	Lpp	2.17672	1.85974e-05
ENSMUST00000153060	Rit2	1.88593	2.49089e-34		ENSMUST00000100067	Scn2a1	2.17599	1.3028e-05
ENSMUST00000108362	Sptbn4	1.88505	3.32765e-23		ENSMUST00000044278	St6galnac5	2.17574	0.000159781
ENSMUST00000060839	Cntnap2	1.88392	6.96638e-19		ENSMUST00000160859	Ocln	2.1731	4.61755e-05
ENSMUST00000122053	Cacna1a	1.88293	1.09397e-20		ENSMUST00000119902	Tspan2	2.17306	7.85771e-05
ENSMUST00000121390	Cacna1a	1.88291	1.1024e-20		ENSMUST00000099623	Ano3	2.16728	1.90814e-05
ENSMUST00000168875	Gm1979	1.88189	2.94518e-10		ENSMUST00000046860	Piezo2	2.16676	5.1694e-05
ENSMUST00000107858	Car10	1.88186	1.66124e-15		ENSMUST00000027863	Atp1b1	2.1659	3.24827e-05
ENSMUST00000084838	Cd47	1.88183	2.12894e-25		ENSMUST00000200829	Scn2a1	2.16572	1.28931e-05
ENSMUST00000111808	Neurl1a	1.88179	5.61972e-36		ENSMUST00000030420	Epha8	2.1631	8.10646e-05
ENSMUST00000109523	Vstm2l	1.88151	6.127e-23		ENSMUST00000129275	Usp46os1	2.16294	0.000221996
ENSMUST00000042943	Car10	1.88142	1.76807e-15		ENSMUST00000087122	Speg	2.16267	2.81423e-05
ENSMUST00000133644	Gm13299	1.8813	6.61641e-41		ENSMUST00000062387	Kcnj9	2.16194	4.32024e-05
ENSMUST00000107863	Car10	1.8812	1.75459e-15		ENSMUST00000031273	Cds1	2.16027	3.26928e-05
ENSMUST00000102961	Cntfr	1.88046	3.31535e-25		ENSMUST00000159459	Ocln	2.15872	4.88567e-05
ENSMUST00000047846	Catsperg1	1.88009	6.21708e-12		ENSMUST00000039160	Gpr176	2.15832	3.21817e-05
ENSMUST00000169143	Catsperg1	1.88009	6.21708e-12		ENSMUST00000022140	Ocln	2.15656	4.81776e-05
ENSMUST00000102962	Cntfr	1.87999	4.35693e-25		ENSMUST00000046254	Lrfn2	2.14891	2.97331e-05
ENSMUST00000192025	Gm37783	1.87939	1.36701e-16		ENSMUST00000133213	Igsf9b	2.14215	0.00017098
ENSMUST00000098757	Galntl6	1.87914	3.39417e-28		ENSMUST00000043637	Mitf	2.14171	1.27014e-05
ENSMUST00000052602	C77080	1.87865	1.44186e-24		ENSMUST00000090057	Sybu	2.1409	1.85085e-05
ENSMUST00000206563	Gm44745	1.87799	5.36159e-20		ENSMUST00000110269	Sybu	2.1409	1.85085e-05
ENSMUST00000119433	Shisa7	1.87742	3.65726e-22		ENSMUST00000203884	Mitf	2.14079	1.27014e-05
ENSMUST00000069926	Slitrk4	1.87713	4.74303e-12		ENSMUST00000069756	Ocln	2.13609	5.1694e-05
ENSMUST00000178875	Gm11744	1.87643	6.60649e-12		ENSMUST00000101123	Mitf	2.13588	5.20913e-05
ENSMUST00000181730	Gm26702	1.87537	1.43022e-10		ENSMUST00000078988	Lpp	2.13526	1.85085e-05
ENSMUST00000091583	Klhl3	1.87501	7.33071e-51		ENSMUST00000115247	Igsf9b	2.13435	0.000211137
ENSMUST00000188161	Gm996	1.87096	2.11354e-08		ENSMUST00000021377	Cdkl1	2.12727	7.31959e-05
ENSMUST00000206841	Gm44664	1.87088	2.96216e-22		ENSMUST00000068058	Usp46	2.1265	6.15619e-05
ENSMUST00000197702	Gm43006	1.87052	1.43055e-10		ENSMUST00000119154	Usp46	2.12643	6.12827e-05
ENSMUST00000160860	Klhl3	1.86992	1.61097e-50		ENSMUST00000103132	Krt222	2.12607	0.000211137
ENSMUST00000068275	Nyap2	1.86969	1.32576e-33		ENSMUST00000074783	Hmcn1	2.11662	0.000895614
ENSMUST00000202678	Gm42583	1.86736	6.57241e-32		ENSMUST00000064204	Actn2	2.11583	0.000210811
ENSMUST00000027952	Plxna2	1.86715	7.99753e-24		ENSMUST00000168193	Actn2	2.11583	0.000210811
ENSMUST00000049308	Itpr3	1.86617	5.16256e-23		ENSMUST00000151083	Cfap74	2.11583	0.000399517
ENSMUST00000185258	Lrp1b	1.8659	1.91251e-13		ENSMUST00000110492	D8Ertd82e	2.11131	9.48418e-05
ENSMUST00000112242	Kcna6	1.86581	3.19826e-14		ENSMUST00000181443	Gm26778	2.11057	0.000218439
ENSMUST00000088419	Mbnl2	1.86491	9.81436e-21		ENSMUST00000137197	Hmcn1	2.10844	0.000899812
ENSMUST00000167459	Mbnl2	1.86491	9.81436e-21		ENSMUST00000116639	Prr16	2.10601	1.90814e-05
ENSMUST00000178043	Gm3892	1.86386	6.77851e-51		ENSMUST00000024858	Galnt14	2.10522	2.61186e-05
ENSMUST00000188262	Snhg14	1.86356	1.2337e-42		ENSMUST00000038214	Krt222	2.10458	0.000197673
ENSMUST00000179734	Gm2163	1.86353	4.50621e-32		ENSMUST00000203482	Rasgef1a	2.10066	4.90782e-05
ENSMUST00000113216	Slc4a4	1.8631	2.07237e-29		ENSMUST00000203804	Rasgef1a	2.09967	4.93331e-05
ENSMUST00000041901	Cib2	1.86121	2.08498e-18		ENSMUST00000060989	Sorl1	2.09793	3.29926e-05
ENSMUST00000141149	Gm13629	1.85975	2.20631e-22		ENSMUST00000192426	Ildr2	2.09694	0.000317026
ENSMUST00000067980	Amy1	1.85924	4.49934e-14		ENSMUST00000192638	Ildr2	2.09694	0.000317026
ENSMUST00000132762	Gm15551	1.85885	4.31209e-11		ENSMUST00000192732	Ildr2	2.09694	0.000317026
ENSMUST00000149046	Rtl1	1.85688	1.07128e-24		ENSMUST00000193860	Ildr2	2.09694	0.000317026
ENSMUST00000111807	Neurl1a	1.85657	2.1379e-30		ENSMUST00000194964	Ildr2	2.09694	0.000317026
ENSMUST00000079490	Nap1l3	1.85655	2.00305e-11		ENSMUST00000195557	Ildr2	2.09694	0.000317026
ENSMUST00000183191	Gm26945	1.85592	9.15775e-14		ENSMUST00000025356	Mal2	2.09211	0.000285369
ENSMUST00000064921	Prkcb	1.85508	2.01016e-23		ENSMUST00000112591	Galnt14	2.08712	2.99081e-05
ENSMUST00000145610	Il16	1.85465	2.39674e-08		ENSMUST00000102661	Rnf112	2.0859	1.72269e-05
ENSMUST00000074541	Jazf1	1.85444	5.92767e-26		ENSMUST00000054927	Rnf112	2.08583	1.71934e-05
ENSMUST00000093141	Rasgef1c	1.85365	1.87496e-37		ENSMUST00000060255	Rnf112	2.08583	1.71934e-05
ENSMUST00000093142	Rasgef1c	1.85345	1.94746e-37		ENSMUST00000099576	Fmn1	2.0812	1.68816e-05
ENSMUST00000063444	Rasgef1c	1.85318	1.80619e-37		ENSMUST00000113590	Speg	2.07882	2.96012e-05
ENSMUST00000167912	Cdkn1c	1.853	4.71941e-06		ENSMUST00000143710	Gm16214	2.07488	5.86999e-05
ENSMUST00000037287	Cdkn1c	1.85238	4.41409e-06		ENSMUST00000042850	Svep1	2.07358	4.80094e-05
ENSMUST00000139662	Dnm3os	1.85171	8.75118e-17		ENSMUST00000102547	Fmn1	2.07301	1.72269e-05
ENSMUST00000195842	A630081D01Rik	1.85089	3.85799e-13		ENSMUST00000101339	Nhsl2	2.07162	3.05074e-05
ENSMUST00000168630	Unc5d	1.84935	6.91562e-19		ENSMUST00000161731	Fmn1	2.06924	2.07517e-05
ENSMUST00000114217	Gm996	1.84895	2.54537e-10		ENSMUST00000103252	Mir770	2.06278	0.000123764
ENSMUST00000191602	Gm996	1.8487	1.97388e-10		ENSMUST00000033004	Il4ra	2.05871	0.000983934
ENSMUST00000107978	Fam205c	1.84704	3.21459e-19		ENSMUST00000072299	Vsnl1	2.05737	4.90782e-05
ENSMUST00000094868	Zfyve28	1.84653	1.23121e-17		ENSMUST00000109102	Cdyl2	2.05266	3.31979e-05
ENSMUST00000122171	Dpp6	1.84532	2.35358e-22		ENSMUST00000043839	F11r	2.04877	0.000554741
ENSMUST00000088013	Myrf	1.84464	0.000800296		ENSMUST00000143525	Gm13963	2.04715	5.31549e-05
ENSMUST00000209401	Unc5d	1.84439	1.18208e-18		ENSMUST00000022871	Sdc2	2.04493	0.000131094
ENSMUST00000210298	Unc5d	1.84439	1.18208e-18		ENSMUST00000053116	Hs3st1	2.04393	1.90814e-05
ENSMUST00000211448	Unc5d	1.84439	1.18208e-18		ENSMUST00000184744	Kctd12	2.04157	0.000192627
ENSMUST00000210785	Unc5d	1.84384	1.23457e-18		ENSMUST00000202704	Rassf6	2.0399	0.00176395
ENSMUST00000165308	1600014C10Rik	1.8436	1.01032e-11		ENSMUST00000211649	Slc8a2	2.03918	1.40981e-05
ENSMUST00000178207	1600014C10Rik	1.8436	1.01032e-11		ENSMUST00000112429	Cobll1	2.03858	0.00032026
ENSMUST00000195352	Gm37925	1.84341	1.21666e-17		ENSMUST00000102726	Cobll1	2.03858	0.00032026
ENSMUST00000064443	Cntfr	1.84137	1.85409e-26		ENSMUST00000112430	Cobll1	2.03858	0.00032026
ENSMUST00000075827	Jag2	1.84114	1.58795e-27		ENSMUST00000168693	Slc8a2	2.03858	1.40422e-05
ENSMUST00000084701	Cntfr	1.84072	2.70757e-26		ENSMUST00000090896	Cobll1	2.03826	0.000319659
ENSMUST00000113143	Cdkl2	1.83962	4.45074e-18		ENSMUST00000112431	Cobll1	2.03813	0.00032116
ENSMUST00000178876	1600014C10Rik	1.83863	1.18391e-11		ENSMUST00000031317	Rassf6	2.03433	0.00127373
ENSMUST00000067854	1600014C10Rik	1.83863	1.18391e-11		ENSMUST00000202784	Rassf6	2.03433	0.00127373
ENSMUST00000113140	Cdkl2	1.83859	4.80242e-18		ENSMUST00000046071	Klhdc8a	2.03379	0.000227021
ENSMUST00000064989	Prkcb	1.8378	2.79934e-22		ENSMUST00000179955	Snord116l6	2.03226	0.00376362
ENSMUST00000198489	AC151286.1	1.83775	1.19913e-12		ENSMUST00000179927	Snord116l5	2.03147	0.00361011
ENSMUST00000200266	Gm42635	1.83766	4.15707e-14		ENSMUST00000084806	Dnah11	2.03076	8.58742e-05
ENSMUST00000174697	Tmem229b	1.83755	6.15738e-39		ENSMUST00000179518	Snord116l1	2.02955	0.00366968
ENSMUST00000056660	Tmem229b	1.83747	7.0134e-39		ENSMUST00000179889	Snord116l8	2.02868	0.00376104
ENSMUST00000100036	Sgk1	1.83718	5.7004e-21		ENSMUST00000179895	Snord116l7	2.02868	0.00376104
ENSMUST00000159627	Gm16582	1.83668	2.84711e-15		ENSMUST00000073242	Cdh23	2.02332	0.000491668
ENSMUST00000059241	Sprn	1.83579	8.11781e-11		ENSMUST00000105462	Cdh23	2.02332	0.000491668
ENSMUST00000207472	Gm44810	1.83491	1.56733e-06		ENSMUST00000178895	Gm9821	2.02214	0.000115543
ENSMUST00000208692	Gm44810	1.83452	2.61703e-09		ENSMUST00000143847	Meg3	2.02098	1.85085e-05
ENSMUST00000038364	Fstl5	1.83415	2.23149e-29		ENSMUST00000100299	Dock9	2.0206	1.72416e-05
ENSMUST00000142310	Gm14225	1.83355	1.17305e-13		ENSMUST00000117944	Hs3st1	2.0186	1.94327e-05
ENSMUST00000074622	Brinp3	1.83278	8.91073e-22		ENSMUST00000132100	Gm15178	2.01747	0.000474111
ENSMUST00000029433	Ptpn22	1.83122	6.67174e-08		ENSMUST00000112986	Dab2ip	2.0171	1.4793e-05
ENSMUST00000185878	Dnm3os	1.83102	4.53494e-14		ENSMUST00000181523	Gm26889	2.01521	8.04573e-05
ENSMUST00000111524	Ablim1	1.83071	5.09164e-27		ENSMUST00000078478	Pxylp1	2.01417	1.63137e-05
ENSMUST00000055944	Fam205c	1.82961	4.6244e-19		ENSMUST00000112951	Pxylp1	2.01388	1.63137e-05
ENSMUST00000160261	Fstl5	1.82949	2.03434e-29		ENSMUST00000120101	Pxylp1	2.01379	1.63137e-05
ENSMUST00000127305	Epn3	1.82871	3.49456e-07		ENSMUST00000081349	Fmn1	2.01217	5.35492e-05
ENSMUST00000182737	Rian	1.82857	1.62893e-22		ENSMUST00000119141	Pxylp1	2.01027	1.66785e-05
ENSMUST00000132097	Gm15520	1.82841	1.08398e-24		ENSMUST00000178370	Snord116l3	2.00563	0.00385648
ENSMUST00000211044	Caly	1.82812	1.64123e-14		ENSMUST00000112987	Dab2ip	2.00447	1.49556e-05
ENSMUST00000084677	Gm21093	1.82777	1.10404e-12		ENSMUST00000028178	Acvr1c	2.00434	7.06597e-05
ENSMUST00000020586	Slc22a4	1.82642	1.45429e-26		ENSMUST00000135741	Dab2ip	2.0038	1.49556e-05
ENSMUST00000166814	Brinp3	1.82629	5.47723e-22		ENSMUST00000177982	Snord116l4	2.00157	0.00420716
ENSMUST00000113218	Slc4a4	1.82594	1.83005e-22		ENSMUST00000066295	Kcnk3	1.99447	6.56556e-05
ENSMUST00000156238	Slc4a4	1.82542	1.66306e-22		ENSMUST00000180523	Gm26906	1.99343	2.52001e-05
ENSMUST00000197061	Gm42639	1.82518	8.38332e-16		ENSMUST00000212376	Dock9	1.99205	1.63137e-05
ENSMUST00000130041	Slc4a4	1.82517	1.26357e-24		ENSMUST00000113589	Speg	1.99087	0.000397154
ENSMUST00000200447	Gm21680	1.82358	5.66272e-11		ENSMUST00000091010	Dab2ip	1.99028	1.50255e-05
ENSMUST00000088429	Atp2b3	1.82351	1.09498e-08		ENSMUST00000112992	Dab2ip	1.99021	1.50255e-05
ENSMUST00000114479	Atp2b3	1.82351	1.09498e-08		ENSMUST00000146701	Meg3	1.98965	1.85482e-05
ENSMUST00000027542	Cdh7	1.82322	6.45587e-18		ENSMUST00000212181	Dock9	1.98524	1.66785e-05
ENSMUST00000030036	Brinp1	1.82317	8.56682e-23		ENSMUST00000040700	Dock9	1.98488	1.66785e-05
ENSMUST00000074273	Dlg2	1.82261	1.1737e-20		ENSMUST00000105461	Cdh23	1.97865	0.000575084
ENSMUST00000121820	Spock2	1.82149	8.95993e-44		ENSMUST00000105463	Cdh23	1.97865	0.000575084
ENSMUST00000107196	Dlg2	1.82128	1.13112e-20		ENSMUST00000105464	Cdh23	1.97865	0.000575084
ENSMUST00000019999	Arfgef3	1.82076	1.76356e-31		ENSMUST00000113587	Speg	1.9784	0.000295302
ENSMUST00000105384	Ilvbl	1.82051	1.46122e-21		ENSMUST00000028166	Nr4a2	1.97675	0.00035441
ENSMUST00000126285	4930555F03Rik	1.81968	2.64397e-14		ENSMUST00000163163	Marveld2	1.97541	0.000268902
ENSMUST00000205098	Chl1	1.81824	6.89703e-32		ENSMUST00000022137	Marveld2	1.97541	0.000268902
ENSMUST00000166758	Caly	1.81746	3.19576e-14		ENSMUST00000141101	Cit	1.97328	3.55081e-05
ENSMUST00000187541	Cacna1e	1.81645	5.67432e-18		ENSMUST00000102560	Cit	1.97304	3.55081e-05
ENSMUST00000037330	Inha	1.81574	2.0318e-15		ENSMUST00000112008	Cit	1.97304	3.55081e-05
ENSMUST00000107975	Phf24	1.81564	2.05456e-34		ENSMUST00000051704	Cit	1.97192	3.55081e-05
ENSMUST00000166542	Hivep3	1.8156	3.17205e-18		ENSMUST00000168772	Marveld2	1.97029	0.000347666
ENSMUST00000148750	Slc4a4	1.81442	1.50177e-22		ENSMUST00000170035	Alcam	1.96653	0.000411548
ENSMUST00000026541	Caly	1.81432	1.81308e-14		ENSMUST00000022075	Pcsk1	1.9655	0.000421508
ENSMUST00000211283	Caly	1.81432	1.81308e-14		ENSMUST00000127305	Epn3	1.96546	0.00013957
ENSMUST00000004214	Cacna1e	1.81375	7.20202e-18		ENSMUST00000171629	Arhgef37	1.96096	0.000154076
ENSMUST00000017610	Timp2	1.8128	4.98396e-38		ENSMUST00000122266	Speg	1.95775	0.000514101
ENSMUST00000106381	Gm11744	1.81221	2.95678e-10		ENSMUST00000167766	Zdhhc2	1.95561	2.81024e-05
ENSMUST00000185712	9130019P16Rik	1.81221	2.39729e-15		ENSMUST00000113588	Speg	1.95266	0.000365238
ENSMUST00000002079	Plxnb3	1.81108	0.00911684		ENSMUST00000164728	Alcam	1.95125	0.000427251
ENSMUST00000085758	Radil	1.8107	4.64627e-37		ENSMUST00000023312	Alcam	1.94888	0.000483781
ENSMUST00000193748	Gm37260	1.80884	1.1271e-11		ENSMUST00000028103	Lypd6b	1.9451	0.000674688
ENSMUST00000033963	4930555F03Rik	1.8084	7.86671e-20		ENSMUST00000030714	Sema3a	1.94045	3.14877e-05
ENSMUST00000107976	Phf24	1.8084	1.98823e-34		ENSMUST00000095012	Sema3a	1.9391	2.99081e-05
ENSMUST00000069184	Phf24	1.8084	1.98823e-34		ENSMUST00000110111	Rnf144b	1.9384	0.000413563
ENSMUST00000076038	Cntnap5c	1.80788	9.79067e-28		ENSMUST00000077659	Atp10b	1.93633	0.00039832
ENSMUST00000206898	Gm44663	1.80772	7.38375e-18		ENSMUST00000143836	Meg3	1.93484	1.94327e-05
ENSMUST00000147653	Gm15398	1.80769	6.01227e-44		ENSMUST00000107675	Fbxw7	1.93405	2.39464e-05
ENSMUST00000057442	Diras2	1.80745	1.6433e-34		ENSMUST00000112629	Nr4a2	1.93321	0.000207008
ENSMUST00000209158	Gm45065	1.80696	6.32891e-09		ENSMUST00000049389	Zdhhc2	1.93124	2.63206e-05
ENSMUST00000198518	Lgi1	1.80657	2.18929e-20		ENSMUST00000192429	Kcnmb2	1.9308	2.96012e-05
ENSMUST00000192209	Ralyl	1.80609	1.26812e-22		ENSMUST00000191869	Kcnmb2	1.93075	2.96012e-05
ENSMUST00000171075	Ralyl	1.80576	1.38406e-22		ENSMUST00000119310	Kcnmb2	1.93061	2.96788e-05
ENSMUST00000207866	Gm1043	1.80568	6.49403e-19		ENSMUST00000178668	Kcnmb2	1.93006	2.97331e-05
ENSMUST00000110785	Radil	1.80535	7.11952e-37		ENSMUST00000119970	Kcnmb2	1.93006	2.97331e-05
ENSMUST00000106930	Dnajc6	1.8051	4.13863e-33		ENSMUST00000112157	Tead4	1.92899	5.57545e-05
ENSMUST00000063635	Radil	1.80453	6.43064e-37		ENSMUST00000182289	Sv2c	1.92731	3.73869e-05
ENSMUST00000114679	Slitrk4	1.80413	1.46223e-06		ENSMUST00000006311	Tead4	1.92447	6.07871e-05
ENSMUST00000108372	Ralyl	1.80386	1.50089e-22		ENSMUST00000130454	Tead4	1.91692	7.80625e-05
ENSMUST00000021684	Cyp46a1	1.80285	7.75768e-12		ENSMUST00000027560	Htr4	1.91265	0.00163461
ENSMUST00000166139	Vash2	1.8016	5.30298e-24		ENSMUST00000094055	Slc16a11	1.91254	0.000169341
ENSMUST00000047409	Vash2	1.8015	6.07026e-24		ENSMUST00000136328	Slc16a11	1.91254	0.000169341
ENSMUST00000066041	Shisa7	1.79913	1.51482e-21		ENSMUST00000176304	Syne4	1.91233	0.000388439
ENSMUST00000164877	Rims1	1.7987	4.03781e-33		ENSMUST00000163937	Lrrc3b	1.91083	9.52028e-05
ENSMUST00000077925	Unc5b	1.79854	2.08343e-14		ENSMUST00000041776	Rgs8	1.91042	2.94557e-05
ENSMUST00000146993	Mov10l1	1.79794	1.80856e-12		ENSMUST00000171032	Slc16a11	1.90729	0.000168279
ENSMUST00000015509	Mov10l1	1.79794	1.80856e-12		ENSMUST00000200347	Gm42941	1.90581	0.000323541
ENSMUST00000162424	Panx2	1.79716	2.94325e-14		ENSMUST00000042299	Kcnh5	1.90332	0.000379547
ENSMUST00000199252	Gm42478	1.79687	9.458e-14		ENSMUST00000055211	Lrrc3b	1.9016	0.000115031
ENSMUST00000043944	Ano5	1.79592	3.77247e-06		ENSMUST00000112607	Acvr1c	1.90124	0.000101753
ENSMUST00000106929	Dnajc6	1.79557	3.49766e-33		ENSMUST00000112608	Acvr1c	1.90124	0.000101753
ENSMUST00000041096	Pcsk1n	1.79524	9.21077e-12		ENSMUST00000168071	Alcam	1.90124	0.000248644
ENSMUST00000038207	Dnajc6	1.79501	3.49766e-33		ENSMUST00000102715	Stk39	1.89971	5.49706e-05
ENSMUST00000165024	Spock2	1.79496	1.07502e-42		ENSMUST00000197140	Gm42716	1.89721	0.00037227
ENSMUST00000035129	Ephb1	1.79341	1.69169e-17		ENSMUST00000009791	Mcu	1.89577	0.000112635
ENSMUST00000102871	L1cam	1.79314	2.03527e-39		ENSMUST00000185878	Dnm3os	1.89517	0.000307974
ENSMUST00000198450	Gm43175	1.79286	1.36368e-12		ENSMUST00000023612	Ets2	1.89505	7.15594e-05
ENSMUST00000068150	Adam11	1.79285	6.60277e-14		ENSMUST00000079390	Lin28b	1.8887	0.000164096
ENSMUST00000103081	Adam11	1.79285	6.60277e-14		ENSMUST00000033828	Gas6	1.88869	2.28365e-05
ENSMUST00000085169	Ephb1	1.79233	1.86931e-17		ENSMUST00000066285	Hspa12a	1.88827	0.000776551
ENSMUST00000115236	Ntm	1.79222	2.1566e-15		ENSMUST00000196003	Gm42716	1.88684	4.79968e-05
ENSMUST00000115237	Ntm	1.79188	2.37203e-15		ENSMUST00000179875	Snord116l14	1.88421	0.00010144
ENSMUST00000180430	Ksr2	1.79168	8.09673e-27		ENSMUST00000177940	Snord116l15	1.88412	9.98432e-05
ENSMUST00000170271	Dlk2	1.79141	6.4486e-11		ENSMUST00000114840	Thy1	1.88394	0.00247866
ENSMUST00000039761	Rwdd3	1.79105	1.55506e-16		ENSMUST00000044581	1700025G04Rik	1.88355	1.90814e-05
ENSMUST00000170781	Rwdd3	1.79011	1.21098e-16		ENSMUST00000137096	Gm11186	1.88131	0.000407762
ENSMUST00000192429	Kcnmb2	1.78942	5.78564e-44		ENSMUST00000028320	Neb	1.87955	5.79574e-05
ENSMUST00000119310	Kcnmb2	1.7894	6.01227e-44		ENSMUST00000114963	Kalrn	1.87673	8.04608e-05
ENSMUST00000180876	Rian	1.78934	6.78676e-23		ENSMUST00000054594	Syne4	1.87615	0.000423207
ENSMUST00000191869	Kcnmb2	1.78907	6.01227e-44		ENSMUST00000111812	Rgs8	1.87452	4.99179e-05
ENSMUST00000178668	Kcnmb2	1.78907	6.01227e-44		ENSMUST00000113747	Plcd4	1.87251	0.000500675
ENSMUST00000119970	Kcnmb2	1.78907	6.01227e-44		ENSMUST00000113750	Plcd4	1.87251	0.000500675
ENSMUST00000211821	Cacna1e	1.7889	2.64124e-16		ENSMUST00000111815	Rgs8	1.8676	3.64014e-05
ENSMUST00000152740	Gm13629	1.78854	1.17765e-16		ENSMUST00000107433	Zbtb7b	1.8647	0.000336565
ENSMUST00000199812	Lgi1	1.78849	1.15428e-19		ENSMUST00000027362	Plcd4	1.85911	0.000540096
ENSMUST00000198045	Lgi1	1.78849	1.15428e-19		ENSMUST00000111814	Rgs8	1.85886	3.77209e-05
ENSMUST00000039259	Agap2	1.78841	1.56459e-39		ENSMUST00000084238	Zdhhc18	1.85768	8.98996e-05
ENSMUST00000203379	Gm44439	1.78824	2.24829e-14		ENSMUST00000100670	Csmd3	1.85648	0.000117663
ENSMUST00000127306	Enho	1.78783	6.91334e-14		ENSMUST00000160658	Csmd3	1.85642	0.000117706
ENSMUST00000047239	Pcnx2	1.7869	4.72625e-47		ENSMUST00000162830	Csmd3	1.85642	0.000117663
ENSMUST00000202406	Rph3a	1.7865	6.52148e-22		ENSMUST00000053986	Lingo3	1.85619	0.000152638
ENSMUST00000201494	Dnm1	1.78618	6.72601e-37		ENSMUST00000164960	Rasgef1a	1.85615	1.70224e-05
ENSMUST00000202326	Rph3a	1.78458	5.33147e-21		ENSMUST00000111810	Rgs8	1.85371	4.90782e-05
ENSMUST00000202578	Dnm1	1.78391	1.46263e-36		ENSMUST00000048860	Mreg	1.85032	0.000383068
ENSMUST00000207044	Ano5	1.78388	4.55161e-05		ENSMUST00000182077	Gm3693	1.84923	0.000158893
ENSMUST00000024742	Nfkbie	1.78356	1.6986e-20		ENSMUST00000181839	2310069G16Rik	1.84784	0.000374827
ENSMUST00000201433	Dnm1	1.78354	7.48586e-36		ENSMUST00000114973	Kalrn	1.84609	5.97187e-05
ENSMUST00000091089	Dnm1	1.7827	9.29145e-36		ENSMUST00000176416	Usp2	1.83848	0.000132937
ENSMUST00000114496	Cd47	1.78247	1.74852e-25		ENSMUST00000036493	Atp1a1	1.83557	1.90814e-05
ENSMUST00000113352	Dnm1	1.78247	9.43126e-36		ENSMUST00000065461	Usp2	1.83201	0.000110142
ENSMUST00000078352	Dnm1	1.78235	8.46991e-36		ENSMUST00000186213	Tuba4a	1.82914	5.26368e-05
ENSMUST00000113350	Dnm1	1.78235	8.46991e-36		ENSMUST00000030469	Lurap1	1.82809	1.97797e-05
ENSMUST00000113365	Dnm1	1.78235	8.46991e-36		ENSMUST00000085238	Slc8a3	1.82749	7.34165e-05
ENSMUST00000114430	L1cam	1.78233	3.10219e-40		ENSMUST00000064594	Slc8a3	1.82699	7.32695e-05
ENSMUST00000034650	Mcam	1.78189	2.87231e-10		ENSMUST00000187716	Gm28610	1.82648	0.000344032
ENSMUST00000098852	Mcam	1.78189	2.87231e-10		ENSMUST00000020312	Mcu	1.82631	2.28838e-05
ENSMUST00000031215	Brdt	1.78181	4.12391e-13		ENSMUST00000182208	Slc8a3	1.82623	7.29561e-05
ENSMUST00000030469	Lurap1	1.7791	8.85285e-17		ENSMUST00000051400	Cyp4x1	1.82415	0.000556402
ENSMUST00000044970	Mgat3	1.77898	2.37926e-33		ENSMUST00000110489	4930447C04Rik	1.82378	0.000368346
ENSMUST00000161372	Panx2	1.77873	1.38475e-13		ENSMUST00000044000	4930447C04Rik	1.82378	0.000368346
ENSMUST00000111829	Zfp385b	1.77824	1.95244e-23		ENSMUST00000093369	Nefh	1.82304	0.000730143
ENSMUST00000079204	Rph3a	1.778	6.17366e-22		ENSMUST00000179809	Gm25156	1.81989	0.00107265
ENSMUST00000102801	Tenm2	1.77769	3.10038e-18		ENSMUST00000168793	Lrtm2	1.81837	0.000440995
ENSMUST00000114563	Zfp467	1.77732	2.50567e-19		ENSMUST00000048731	Arpin	1.81812	0.000431606
ENSMUST00000182356	Anks1b	1.77608	6.64951e-21		ENSMUST00000112756	Lrtm2	1.81782	0.000388615
ENSMUST00000196090	Lgi1	1.77588	1.4579e-19		ENSMUST00000068351	Lrtm2	1.81782	0.000388615
ENSMUST00000182595	Anks1b	1.7755	7.12982e-21		ENSMUST00000029677	Zbtb7b	1.81359	0.000175222
ENSMUST00000106333	Sez6l2	1.77548	3.90802e-39		ENSMUST00000087442	Prom1	1.81292	2.81423e-05
ENSMUST00000182430	Anks1b	1.77531	6.99361e-21		ENSMUST00000030973	Prom1	1.81251	2.79255e-05
ENSMUST00000182960	Anks1b	1.77528	6.99361e-21		ENSMUST00000197706	Prom1	1.81251	2.79255e-05
ENSMUST00000182786	Anks1b	1.7752	7.00686e-21		ENSMUST00000177946	Prom1	1.81009	2.94557e-05
ENSMUST00000182113	Anks1b	1.77504	7.32379e-21		ENSMUST00000179059	Prom1	1.81009	2.94557e-05
ENSMUST00000183136	Anks1b	1.77478	7.5798e-21		ENSMUST00000058997	Zbtb7c	1.80891	0.000278716
ENSMUST00000182284	Anks1b	1.77463	7.64204e-21		ENSMUST00000097975	Inpp5a	1.80617	2.03353e-05
ENSMUST00000179269	Shisa8	1.77457	3.18208e-18		ENSMUST00000137153	C230004F18Rik	1.80539	5.51195e-05
ENSMUST00000127527	Gm16183	1.7745	1.24631e-12		ENSMUST00000111466	C1qtnf4	1.80503	0.000265206
ENSMUST00000149800	Ephb1	1.7743	8.92836e-17		ENSMUST00000087689	Prune2	1.80364	2.69318e-05
ENSMUST00000106467	Rwdd3	1.77426	2.20122e-16		ENSMUST00000115722	Pde10a	1.79855	3.49406e-05
ENSMUST00000172005	Cdh7	1.77425	2.18958e-17		ENSMUST00000045374	Ramp3	1.79702	0.000318397
ENSMUST00000189181	Pgr	1.77408	5.50922e-14		ENSMUST00000094469	Selm	1.79594	0.000110541
ENSMUST00000182550	Anks1b	1.77376	8.43323e-21		ENSMUST00000062528	Cdh20	1.79503	0.00118051
ENSMUST00000182600	Anks1b	1.77355	8.43323e-21		ENSMUST00000107435	Zbtb7b	1.79461	0.000331523
ENSMUST00000182053	Anks1b	1.77337	8.577e-21		ENSMUST00000197750	Prom1	1.79398	2.57078e-05
ENSMUST00000099364	Anks1b	1.77324	8.40848e-21		ENSMUST00000165909	Prom1	1.79371	2.70368e-05
ENSMUST00000066905	Chl1	1.77309	3.62731e-22		ENSMUST00000171543	Prom1	1.78816	2.67783e-05
ENSMUST00000066576	L1cam	1.77283	8.07015e-43		ENSMUST00000074113	Prom1	1.7881	2.67783e-05
ENSMUST00000106335	Sez6l2	1.77278	1.05557e-38		ENSMUST00000087441	Prom1	1.78752	2.6791e-05
ENSMUST00000183026	Rian	1.77227	1.44509e-21		ENSMUST00000106098	Inpp5a	1.78687	2.28365e-05
ENSMUST00000212179	4930555F03Rik	1.77192	6.9033e-22		ENSMUST00000026550	Inpp5a	1.78687	2.28365e-05
ENSMUST00000106332	Sez6l2	1.77171	1.64563e-40		ENSMUST00000102780	Ak4	1.78405	2.69318e-05
ENSMUST00000023750	Faim2	1.76973	2.43924e-10		ENSMUST00000106945	Ak4	1.78405	2.69318e-05
ENSMUST00000182119	Rian	1.76958	1.84093e-17		ENSMUST00000030010	Abca1	1.7816	4.57972e-05
ENSMUST00000112866	Cxcl12	1.76872	5.89063e-15		ENSMUST00000112983	Dab2ip	1.78012	1.85085e-05
ENSMUST00000112701	Cdh7	1.76841	1.21695e-17		ENSMUST00000036972	3632451O06Rik	1.77895	3.28606e-05
ENSMUST00000207754	Cfap99	1.76836	4.58694e-06		ENSMUST00000118129	3632451O06Rik	1.77819	3.28606e-05
ENSMUST00000131127	Pcnx2	1.76805	7.76771e-34		ENSMUST00000068891	Rnf144b	1.77739	0.00128144
ENSMUST00000203912	Chl1	1.76792	5.25987e-22		ENSMUST00000123952	Cfap74	1.77338	0.00317172
ENSMUST00000106933	Dnajc6	1.76647	4.68272e-38		ENSMUST00000108226	Pex5l	1.77194	0.00187145
ENSMUST00000094953	Dnajc6	1.76611	5.27941e-38		ENSMUST00000024599	Igf2r	1.76957	6.24755e-05
ENSMUST00000182406	Rian	1.76576	4.39436e-15		ENSMUST00000139662	Dnm3os	1.76869	0.000167368
ENSMUST00000114558	Zfp467	1.76565	4.76482e-18		ENSMUST00000096547	Loxhd1	1.76834	0.000705166
ENSMUST00000139924	Rit2	1.76538	3.42627e-21		ENSMUST00000212100	Iqsec1	1.76798	2.02829e-05
ENSMUST00000075410	Btbd3	1.76468	5.02384e-46		ENSMUST00000087605	Myo1f	1.75955	0.000336565
ENSMUST00000181253	Rian	1.76175	5.63231e-29		ENSMUST00000065001	Dab2ip	1.75525	1.90814e-05
ENSMUST00000182785	B830012L14Rik	1.76125	1.01884e-12		ENSMUST00000084521	Rgs3	1.74992	7.75149e-05
ENSMUST00000106466	Rwdd3	1.76065	7.31723e-18		ENSMUST00000049378	Ablim3	1.74943	9.1584e-05
ENSMUST00000209783	Sorcs1	1.76053	1.70714e-19		ENSMUST00000166783	Ablim3	1.74943	9.1584e-05
ENSMUST00000111756	Sorcs1	1.76049	1.68777e-19		ENSMUST00000106545	Cyp4x1	1.74477	0.000437906
ENSMUST00000211008	Sorcs1	1.76049	1.68777e-19		ENSMUST00000035667	Trim62	1.74459	3.12202e-05
ENSMUST00000064941	Nr1d1	1.76022	2.89569e-24		ENSMUST00000105384	Ilvbl	1.74453	0.000318887
ENSMUST00000114561	Zfp467	1.7602	1.1734e-17		ENSMUST00000126388	Slc16a11	1.74411	0.000190495
ENSMUST00000114556	Zfp467	1.76013	2.86898e-16		ENSMUST00000203443	Gm43909	1.74332	0.000709142
ENSMUST00000136421	Lrrtm4	1.75912	2.90019e-16		ENSMUST00000079415	Ttyh1	1.74254	6.53274e-05
ENSMUST00000207717	Ano5	1.75906	6.70707e-05		ENSMUST00000026175	Fn3k	1.74078	5.61005e-05
ENSMUST00000166617	Dlk2	1.75884	8.64193e-11		ENSMUST00000119661	Ttyh1	1.74066	6.48945e-05
ENSMUST00000105646	Ajap1	1.75796	9.39194e-17		ENSMUST00000209170	Dlg2	1.74009	0.000106728
ENSMUST00000084736	Cnr1	1.75775	5.06649e-36		ENSMUST00000072156	Tiam2	1.7399	0.00249764
ENSMUST00000049126	Dner	1.75741	2.72563e-21		ENSMUST00000036934	Neb	1.7393	4.48554e-05
ENSMUST00000113590	Speg	1.75693	6.54227e-18		ENSMUST00000075301	Neb	1.73802	4.55764e-05
ENSMUST00000182943	Gm27000	1.7562	5.69689e-21		ENSMUST00000059295	Syt12	1.73727	1.90814e-05
ENSMUST00000139508	A230004M16Rik	1.75604	2.03738e-15		ENSMUST00000089184	Kcnj12	1.73675	2.55376e-05
ENSMUST00000190983	Dock10	1.75551	1.23527e-33		ENSMUST00000001027	Aox1	1.73342	0.000298992
ENSMUST00000098496	Erich3	1.75522	2.8957e-07		ENSMUST00000089215	Cntn6	1.72891	1.90814e-05
ENSMUST00000057188	Cnr1	1.75514	1.1465e-34		ENSMUST00000028248	Ttll11	1.72882	1.85511e-05
ENSMUST00000115161	Bend6	1.75491	1.85989e-40		ENSMUST00000112976	Ttll11	1.72882	1.85511e-05
ENSMUST00000129464	Bend6	1.75451	2.02161e-40		ENSMUST00000161070	Cntn6	1.72849	1.90814e-05
ENSMUST00000062289	Bend6	1.75451	2.02161e-40		ENSMUST00000162872	Cntn6	1.72743	1.90814e-05
ENSMUST00000209413	Sorcs1	1.7539	3.80048e-19		ENSMUST00000047889	Atp1b2	1.72677	3.3272e-05
ENSMUST00000072685	Sorcs1	1.7539	3.80048e-19		ENSMUST00000111524	Ablim1	1.72535	2.65742e-05
ENSMUST00000211687	Sorcs1	1.75375	2.88715e-19		ENSMUST00000177737	Snord116l13	1.72506	0.000178509
ENSMUST00000164039	Sorcs1	1.75296	3.54131e-19		ENSMUST00000028826	Chgb	1.72432	3.14429e-05
ENSMUST00000187774	Dock10	1.75161	1.87917e-33		ENSMUST00000178675	Snord116l2	1.72302	0.000174815
ENSMUST00000114702	Plxdc2	1.75124	6.53797e-18		ENSMUST00000003561	Phyhip	1.7213	3.86323e-05
ENSMUST00000080651	Zfp941	1.75097	8.41642e-13		ENSMUST00000028257	Gca	1.7213	0.00275018
ENSMUST00000028081	Plxdc2	1.75079	4.4199e-18		ENSMUST00000106107	Rab40b	1.71704	0.000109225
ENSMUST00000211156	RP23-112D14.1	1.75061	7.21285e-11		ENSMUST00000206341	Fxyd7	1.7158	0.0062953
ENSMUST00000111831	Zfp385b	1.75031	7.27137e-23		ENSMUST00000111303	Dgkz	1.71564	5.21041e-05
ENSMUST00000114559	Zfp467	1.75028	9.51181e-18		ENSMUST00000073892	Fxyd7	1.71055	0.00650496
ENSMUST00000114560	Zfp467	1.75028	9.51181e-18		ENSMUST00000202326	Rph3a	1.70968	4.65001e-05
ENSMUST00000114703	Plxdc2	1.74957	5.864e-18		ENSMUST00000122116	Atg16l2	1.70922	0.000233865
ENSMUST00000070463	Pgr	1.74929	1.41012e-11		ENSMUST00000111703	Bhlhe41	1.70733	0.00116561
ENSMUST00000098986	Pgr	1.74929	1.41012e-11		ENSMUST00000107432	Zbtb7b	1.70689	0.000242306
ENSMUST00000069937	Cdkl2	1.74919	6.44106e-18		ENSMUST00000166921	5830444B04Rik	1.70305	0.0021494
ENSMUST00000086978	Cdkl2	1.74919	6.44106e-18		ENSMUST00000034508	Usp2	1.70219	0.000114504
ENSMUST00000053922	Vwc2l	1.74837	2.18086e-10		ENSMUST00000079204	Rph3a	1.70183	4.90782e-05
ENSMUST00000182689	Rian	1.7479	1.06679e-27		ENSMUST00000068261	Atp6v1g2	1.70077	0.0010821
ENSMUST00000149348	Gm12709	1.74751	1.80384e-22		ENSMUST00000181543	Mirg	1.69969	5.09088e-05
ENSMUST00000210140	RP23-213K14.2	1.74696	6.77535e-16		ENSMUST00000100012	Akap7	1.699	6.55328e-05
ENSMUST00000070725	Gabrg2	1.7469	1.98345e-37		ENSMUST00000182499	Mirg	1.69725	4.07004e-05
ENSMUST00000178756	Dpf3	1.74614	4.16744e-15		ENSMUST00000177054	Usp2	1.69608	9.9678e-05
ENSMUST00000032856	Me3	1.7456	7.07346e-41		ENSMUST00000092302	Fn3k	1.69464	0.000113623
ENSMUST00000095899	Syne1	1.74523	1.33552e-18		ENSMUST00000202406	Rph3a	1.69438	4.90782e-05
ENSMUST00000145894	Gm14703	1.745	8.2175e-33		ENSMUST00000160665	Dnm3	1.69432	1.94327e-05
ENSMUST00000161937	Vwc2l	1.74434	2.54624e-10		ENSMUST00000210975	RP23-383A10.9	1.6914	0.000232072
ENSMUST00000090766	Zfp385b	1.74371	7.59221e-25		ENSMUST00000129423	Ttyh1	1.69059	7.62861e-05
ENSMUST00000203830	Chl1	1.74258	4.11162e-23		ENSMUST00000072177	Nuak2	1.68976	0.000499276
ENSMUST00000184666	Unc13c	1.74209	1.30769e-19		ENSMUST00000082125	Nuak2	1.68976	0.000499276
ENSMUST00000177801	Dpf3	1.7419	2.26072e-16		ENSMUST00000031224	Tgfbr3	1.68721	2.94557e-05
ENSMUST00000182981	Rian	1.74156	3.45469e-30		ENSMUST00000182185	Mirg	1.68343	3.54511e-05
ENSMUST00000110516	Hecw1	1.74092	3.02325e-27		ENSMUST00000199736	Cspg5	1.68319	0.000129472
ENSMUST00000075245	Unc13c	1.7407	2.5965e-19		ENSMUST00000189619	1700023F02Rik	1.68265	0.0010051
ENSMUST00000181865	Gm26846	1.7391	5.33743e-22		ENSMUST00000035020	Eomes	1.68191	0.000661039
ENSMUST00000071500	Dpp6	1.73899	8.92861e-20		ENSMUST00000078874	Mpp4	1.68058	0.000556402
ENSMUST00000024805	Cpne5	1.73869	3.10516e-12		ENSMUST00000066374	Mpp4	1.68058	0.000556402
ENSMUST00000077946	Dock10	1.7381	3.0254e-24		ENSMUST00000183144	Mirg	1.67963	3.60473e-05
ENSMUST00000120555	Dpp6	1.73772	7.29949e-20		ENSMUST00000149046	Rtl1	1.67948	3.6211e-05
ENSMUST00000171063	Zfp385b	1.7374	8.73854e-26		ENSMUST00000153825	Gm11748	1.67821	0.000571894
ENSMUST00000161017	Kif26b	1.73634	1.11826e-23		ENSMUST00000103014	Fn3k	1.67794	0.000126897
ENSMUST00000130791	Gm12925	1.73608	6.25865e-19		ENSMUST00000116259	Map7	1.67705	2.94557e-05
ENSMUST00000069968	Pdlim7	1.73508	3.11297e-13		ENSMUST00000111763	Eomes	1.67662	0.000823663
ENSMUST00000069929	Pdlim7	1.73508	3.11297e-13		ENSMUST00000020173	Map7	1.67434	3.03576e-05
ENSMUST00000131306	Pdlim7	1.73508	3.11297e-13		ENSMUST00000181496	Mirg	1.67379	0.000165799
ENSMUST00000052539	Rusc1	1.73494	1.81024e-33		ENSMUST00000124106	Meg3	1.67316	2.39464e-05
ENSMUST00000166280	Dlk2	1.73438	8.05261e-11		ENSMUST00000159763	Dnm3	1.67278	1.94766e-05
ENSMUST00000117634	Tspan4	1.73431	1.42296e-19		ENSMUST00000114830	Usp2	1.67175	0.00010913
ENSMUST00000194203	Gm10513	1.7343	5.40027e-11		ENSMUST00000151738	Strip2	1.67123	3.85553e-05
ENSMUST00000090929	Rusc1	1.73392	2.00069e-33		ENSMUST00000046028	Strip2	1.67123	3.85553e-05
ENSMUST00000181527	Rian	1.73356	6.89703e-32		ENSMUST00000099709	Dgkz	1.67081	4.22859e-05
ENSMUST00000056427	Tubb2a	1.73299	1.82139e-10		ENSMUST00000117270	Ank1	1.6704	5.36283e-05
ENSMUST00000026585	Tspan4	1.73278	1.71211e-19		ENSMUST00000192828	Gm37326	1.67037	0.00026897
ENSMUST00000073043	Cxcl12	1.73257	4.40564e-13		ENSMUST00000185061	Gm27596	1.66987	0.000827521
ENSMUST00000182100	Rian	1.73227	1.38906e-28		ENSMUST00000053171	Lrrc49	1.66923	1.90814e-05
ENSMUST00000061722	Dlk2	1.73206	1.08301e-10		ENSMUST00000078226	Pex5l	1.66882	0.00635852
ENSMUST00000183266	Rian	1.73196	1.22839e-24		ENSMUST00000070330	Dnm3	1.66815	1.94766e-05
ENSMUST00000194763	Gm37562	1.73154	1.79033e-08		ENSMUST00000086074	Dnm3	1.66803	1.94766e-05
ENSMUST00000181685	Gm26679	1.73141	6.87991e-16		ENSMUST00000201506	Gm42656	1.66744	0.00038171
ENSMUST00000176069	Gm20641	1.7311	9.78338e-12		ENSMUST00000022897	4930447A16Rik	1.66677	7.92398e-05
ENSMUST00000112871	Cxcl12	1.72987	3.20416e-13		ENSMUST00000197850	Cspg5	1.66649	0.000129031
ENSMUST00000183215	Rian	1.72841	1.24958e-26		ENSMUST00000115715	Pde10a	1.66562	2.95395e-05
ENSMUST00000163524	Tenm2	1.72754	7.57635e-18		ENSMUST00000112836	Amot	1.66452	0.000288939
ENSMUST00000057207	Tenm2	1.72732	7.60928e-18		ENSMUST00000110688	Ank1	1.66408	5.68859e-05
ENSMUST00000181719	9530059O14Rik	1.72724	7.83298e-09		ENSMUST00000121802	Ank1	1.66401	5.58653e-05
ENSMUST00000114292	Cadm2	1.72714	1.18659e-15		ENSMUST00000108224	Pex5l	1.66228	0.00664613
ENSMUST00000204704	Gm44151	1.7251	1.06752e-17		ENSMUST00000030915	Morn1	1.66078	3.65707e-05
ENSMUST00000176720	Pid1	1.72492	1.5679e-26		ENSMUST00000192093	Pex5l	1.66061	0.00618383
ENSMUST00000068992	Pcdh9	1.72477	1.87091e-19		ENSMUST00000193289	Pex5l	1.66061	0.00618383
ENSMUST00000105271	Ptprr	1.72465	1.58141e-22		ENSMUST00000193681	Pex5l	1.66061	0.00618383
ENSMUST00000195376	Pcdh9	1.72431	1.90402e-19		ENSMUST00000194016	Pex5l	1.66061	0.00618383
ENSMUST00000120594	Cadm2	1.72401	1.6213e-15		ENSMUST00000115724	Pde10a	1.65736	2.94557e-05
ENSMUST00000107935	Shank1	1.72382	1.312e-41		ENSMUST00000032451	Slc6a11	1.65478	0.000184393
ENSMUST00000070735	Gabrg2	1.72366	2.00439e-35		ENSMUST00000205571	4933431G14Rik	1.65162	0.00015773
ENSMUST00000120898	Cadm2	1.72355	1.68021e-15		ENSMUST00000122586	Mir1906-1	1.64918	0.000312825
ENSMUST00000107934	Shank1	1.72309	9.3547e-42		ENSMUST00000108225	Pex5l	1.64724	0.00598186
ENSMUST00000195826	Pcdh9	1.72271	2.19165e-19		ENSMUST00000116445	Ncald	1.64673	1.94766e-05
ENSMUST00000193901	Pcdh9	1.7227	2.19165e-19		ENSMUST00000192361	Gm10848	1.64294	7.46782e-05
ENSMUST00000192221	Pcdh9	1.72262	2.20254e-19		ENSMUST00000043725	Cntnap5a	1.64002	1.94766e-05
ENSMUST00000168574	Pid1	1.72055	7.08665e-26		ENSMUST00000120746	Ncald	1.63629	2.08424e-05
ENSMUST00000183180	Rian	1.72047	3.40489e-26		ENSMUST00000119730	Ncald	1.63568	2.08977e-05
ENSMUST00000022140	Ocln	1.71963	4.51674e-13		ENSMUST00000028667	Dgkz	1.63534	4.17569e-05
ENSMUST00000075069	Ntm	1.71889	1.35488e-14		ENSMUST00000169838	Tiam2	1.63495	0.000638945
ENSMUST00000092673	Sgk1	1.71863	1.00022e-16		ENSMUST00000174481	Rps6ka1	1.63406	2.81423e-05
ENSMUST00000101443	Zfp467	1.71773	3.53243e-19		ENSMUST00000207177	Gm44559	1.63379	0.000176185
ENSMUST00000180523	Gm26906	1.71674	9.99691e-20		ENSMUST00000182785	B830012L14Rik	1.63369	0.000457635
ENSMUST00000037828	Ldlrap1	1.71614	1.67362e-20		ENSMUST00000080530	Arntl2	1.63364	0.000367584
ENSMUST00000080141	Tmem117	1.71609	1.07661e-19		ENSMUST00000111636	Arntl2	1.63364	0.000367584
ENSMUST00000189545	Rasgrf1	1.71602	2.15272e-12		ENSMUST00000111638	Arntl2	1.63364	0.000367584
ENSMUST00000034909	Rasgrf1	1.71602	2.15272e-12		ENSMUST00000206869	Ttyh1	1.62759	0.000211176
ENSMUST00000114564	Zfp467	1.71543	3.81528e-19		ENSMUST00000105894	Rps6ka1	1.62719	2.87493e-05
ENSMUST00000160859	Ocln	1.71525	5.54544e-13		ENSMUST00000003741	Rps6ka1	1.62719	2.87493e-05
ENSMUST00000079278	Nrsn2	1.71511	3.65138e-12		ENSMUST00000109442	Ptprt	1.62635	2.40386e-05
ENSMUST00000141752	Gm15521	1.71453	2.93968e-10		ENSMUST00000109441	Ptprt	1.6252	2.40386e-05
ENSMUST00000069756	Ocln	1.71327	3.95794e-13		ENSMUST00000035058	Cspg5	1.62405	0.000127974
ENSMUST00000159459	Ocln	1.71303	5.10856e-13		ENSMUST00000196060	Cspg5	1.62405	0.000127974
ENSMUST00000006914	B4galnt1	1.71286	3.79883e-20		ENSMUST00000116436	Ahr	1.62404	0.000682783
ENSMUST00000109290	Gabrg2	1.71228	6.70717e-35		ENSMUST00000075245	Unc13c	1.62371	6.85231e-05
ENSMUST00000087122	Speg	1.71225	1.36892e-19		ENSMUST00000109443	Ptprt	1.62354	2.39464e-05
ENSMUST00000140646	Gm15513	1.71222	7.23157e-12		ENSMUST00000109445	Ptprt	1.62354	2.39464e-05
ENSMUST00000087123	Golga7b	1.71142	1.60991e-10		ENSMUST00000186477	Mpp4	1.61997	0.00117575
ENSMUST00000107938	Shank1	1.7114	3.3415e-40		ENSMUST00000184666	Unc13c	1.61993	6.93879e-05
ENSMUST00000126005	Lrrtm4	1.71116	5.14884e-15		ENSMUST00000133742	Gm12977	1.61987	5.61871e-05
ENSMUST00000146849	4933411O13Rik	1.71104	9.049e-08		ENSMUST00000191200	Mpp4	1.61827	0.00123218
ENSMUST00000181126	Gm26673	1.7107	2.4607e-22		ENSMUST00000181936	B230110C06Rik	1.61705	0.00065673
ENSMUST00000042352	Zmat4	1.71019	2.36875e-24		ENSMUST00000085754	Tmem266	1.61076	2.39464e-05
ENSMUST00000207301	Zmat4	1.71014	2.36588e-24		ENSMUST00000034862	Tmem266	1.61076	2.39464e-05
ENSMUST00000173516	Enpp2	1.70975	1.70807e-36		ENSMUST00000112835	Amot	1.61052	0.000141425
ENSMUST00000025519	Camk2a	1.70955	1.13374e-11		ENSMUST00000157067	Rps6ka1	1.60784	2.96012e-05
ENSMUST00000177959	Dpf3	1.70808	1.50089e-14		ENSMUST00000181546	5031415H12Rik	1.6027	9.53776e-05
ENSMUST00000176559	Pid1	1.70741	8.96724e-25		ENSMUST00000146349	Gm15862	1.59828	0.00108139
ENSMUST00000077066	Tmem151a	1.70732	4.83253e-12		ENSMUST00000041195	Ccdc81	1.59765	0.00111322
ENSMUST00000006669	Pdk1	1.70674	3.35099e-16		ENSMUST00000143458	Gm13269	1.59634	0.00013208
ENSMUST00000171545	Enpp2	1.70575	7.34316e-37		ENSMUST00000172958	Pagr1b	1.59619	0.000195195
ENSMUST00000041591	Enpp2	1.70409	1.08009e-36		ENSMUST00000182370	Rian	1.59525	0.00015302
ENSMUST00000162182	Vwc2l	1.70407	9.07635e-10		ENSMUST00000182943	Gm27000	1.59356	5.334e-05
ENSMUST00000103178	Prkcz	1.70371	3.45154e-30		ENSMUST00000198672	Gm43665	1.59348	0.000706112
ENSMUST00000167541	Enpp2	1.70369	4.08971e-36		ENSMUST00000131229	St6galnac6	1.58928	8.76793e-05
ENSMUST00000155606	Ptprr	1.70351	1.5804e-19		ENSMUST00000041984	Akap7	1.58887	5.29319e-05
ENSMUST00000207198	A230103L15Rik	1.70341	6.1164e-21		ENSMUST00000066166	Tll1	1.58853	6.28403e-05
ENSMUST00000182370	Rian	1.70312	2.45933e-08		ENSMUST00000211284	RP23-383A10.9	1.58774	0.000181072
ENSMUST00000037942	Ttll7	1.70239	1.16989e-30		ENSMUST00000030925	Gabrd	1.58739	0.00128872
ENSMUST00000148731	Ptprr	1.70205	2.10854e-19		ENSMUST00000202223	Slc12a5	1.5859	0.000175222
ENSMUST00000121245	Nectin3	1.70156	1.08731e-16		ENSMUST00000099092	Slc12a5	1.58548	0.000174144
ENSMUST00000209107	Nrg1	1.70156	5.34482e-19		ENSMUST00000099678	Fjx1	1.58462	0.000726661
ENSMUST00000106134	Ttll7	1.7008	4.09842e-21		ENSMUST00000148318	D030047H15Rik	1.58459	0.000207242
ENSMUST00000128399	Ptprr	1.70051	5.70714e-19		ENSMUST00000170800	Ddr2	1.58431	9.42646e-05
ENSMUST00000114566	Zfp467	1.70002	8.19968e-19		ENSMUST00000056153	Fads6	1.5842	0.000171436
ENSMUST00000175996	Pid1	1.69912	6.34779e-27		ENSMUST00000101448	Drc1	1.5841	0.000700065
ENSMUST00000126219	4933423P22Rik	1.69784	6.62983e-19		ENSMUST00000202479	Slc12a5	1.58342	0.000173025
ENSMUST00000088236	Gm10220	1.69782	2.43147e-05		ENSMUST00000115224	Strip2	1.58341	5.55948e-05
ENSMUST00000020145	Sgk1	1.69778	1.37978e-15		ENSMUST00000168974	Rps6ka1	1.5833	3.00569e-05
ENSMUST00000000109	Cntn1	1.6963	5.539e-22		ENSMUST00000081134	Sycp2	1.5802	2.59894e-05
ENSMUST00000151884	Gm15338	1.6962	5.22778e-34		ENSMUST00000023007	Adcy8	1.57982	0.000234788
ENSMUST00000106052	Zfp941	1.69566	2.23289e-11		ENSMUST00000051309	Olfm3	1.57923	5.55948e-05
ENSMUST00000024829	Abcg1	1.69523	2.02379e-32		ENSMUST00000114275	Mpp4	1.57911	0.000676816
ENSMUST00000190718	Gm29388	1.69486	1.73499e-10		ENSMUST00000067980	Amy1	1.57811	0.000321142
ENSMUST00000059562	Lhfp	1.69448	3.50947e-14		ENSMUST00000202994	Nsun7	1.57795	0.0010557
ENSMUST00000147139	Lhfp	1.69434	3.54456e-14		ENSMUST00000184085	Gm27300	1.57476	0.000647703
ENSMUST00000199310	Pcdh7	1.69423	5.87631e-22		ENSMUST00000162875	2010300C02Rik	1.57428	8.74993e-05
ENSMUST00000030922	Prkcz	1.69403	4.18722e-28		ENSMUST00000202623	Slc12a5	1.57331	0.000151927
ENSMUST00000021234	Cacna1g	1.69382	1.74928e-17		ENSMUST00000181067	Gm26658	1.57208	0.000529867
ENSMUST00000100561	Cacna1g	1.69372	1.85286e-17		ENSMUST00000106540	Amy1	1.57033	0.000347666
ENSMUST00000103166	Cacna1g	1.69372	1.85286e-17		ENSMUST00000101151	Iqsec1	1.56873	3.25714e-05
ENSMUST00000107786	Cacna1g	1.69372	1.85286e-17		ENSMUST00000037488	Dock4	1.56799	2.84997e-05
ENSMUST00000107788	Cacna1g	1.69372	1.85286e-17		ENSMUST00000085658	6030419C18Rik	1.56786	0.000153844
ENSMUST00000107789	Cacna1g	1.69372	1.85286e-17		ENSMUST00000039413	Pde4a	1.56649	5.48782e-05
ENSMUST00000107790	Cacna1g	1.69372	1.85286e-17		ENSMUST00000164387	Cend1	1.56608	0.000904588
ENSMUST00000107791	Cacna1g	1.69372	1.85286e-17		ENSMUST00000084436	Cend1	1.56577	0.000932897
ENSMUST00000107792	Cacna1g	1.69372	1.85286e-17		ENSMUST00000154407	A930001C03Rik	1.56404	7.62861e-05
ENSMUST00000107793	Cacna1g	1.69372	1.85286e-17		ENSMUST00000212557	Unc80	1.56367	3.05074e-05
ENSMUST00000098256	Runx1t1	1.69336	3.82157e-21		ENSMUST00000061620	Unc80	1.5633	3.05074e-05
ENSMUST00000107785	Cacna1g	1.69333	1.93944e-17		ENSMUST00000055946	Gpr158	1.56321	5.14592e-05
ENSMUST00000046290	Lpcat2	1.69312	5.12283e-09		ENSMUST00000137488	Cend1	1.56257	0.000930506
ENSMUST00000210099	Lpcat2	1.69312	5.12283e-09		ENSMUST00000181388	B230110C06Rik	1.56073	0.000667259
ENSMUST00000120638	Syn3	1.69259	7.53657e-21		ENSMUST00000063156	Sept4	1.5607	8.2537e-05
ENSMUST00000106911	Pde4b	1.6921	5.96038e-22		ENSMUST00000114492	1700019D03Rik	1.55819	0.00655041
ENSMUST00000102888	Camk2a	1.69184	1.96515e-11		ENSMUST00000114741	Pstpip2	1.5576	0.00149085
ENSMUST00000181060	Gm26871	1.69125	4.74355e-28		ENSMUST00000113530	Klf15	1.5575	0.0012086
ENSMUST00000176822	Pid1	1.69009	1.20392e-27		ENSMUST00000109184	Nfatc2	1.55681	0.00165702
ENSMUST00000196214	Gm21663	1.68985	7.86077e-09		ENSMUST00000074618	Nfatc2	1.55635	0.00165411
ENSMUST00000200171	Camk2d	1.68969	1.18372e-19		ENSMUST00000124953	Gm15563	1.5528	3.03576e-05
ENSMUST00000199300	Camk2d	1.68906	1.1869e-19		ENSMUST00000201100	Nsun7	1.5512	0.0012086
ENSMUST00000170055	Ttll7	1.68874	3.28654e-31		ENSMUST00000053764	Foxo1	1.54982	6.80744e-05
ENSMUST00000034225	Cntnap4	1.68859	5.7763e-26		ENSMUST00000016023	Fam184b	1.54939	0.000990882
ENSMUST00000118171	Cntnap4	1.68859	5.7763e-26		ENSMUST00000124444	Cend1	1.54885	0.000983625
ENSMUST00000179875	Snord116l14	1.68836	1.33732e-11		ENSMUST00000048452	Plvap	1.5474	0.00067347
ENSMUST00000108026	Fam205a4	1.68832	8.08748e-12		ENSMUST00000178225	Gm26488	1.54679	0.00149011
ENSMUST00000066466	Camk2d	1.68727	1.2568e-19		ENSMUST00000050567	1700019D03Rik	1.54665	0.00698222
ENSMUST00000106399	Camk2d	1.68719	1.25211e-19		ENSMUST00000107960	Sept4	1.5437	9.45977e-05
ENSMUST00000111089	Nefm	1.68713	2.19556e-13		ENSMUST00000031109	Nsun7	1.54308	0.00115145
ENSMUST00000106402	Camk2d	1.68711	1.25703e-19		ENSMUST00000185617	Gm28221	1.5426	0.000864861
ENSMUST00000068378	Cntn1	1.68697	3.46926e-25		ENSMUST00000191952	Jade1	1.54134	0.000835272
ENSMUST00000192536	Gm37945	1.68672	2.96676e-15		ENSMUST00000018544	Sept4	1.54132	9.21439e-05
ENSMUST00000177458	Pid1	1.68599	3.22472e-29		ENSMUST00000180784	Gm26840	1.54118	0.000761483
ENSMUST00000166241	Slitrk2	1.68433	1.9318e-22		ENSMUST00000042196	Vwa1	1.54068	0.000873834
ENSMUST00000177940	Snord116l15	1.68307	1.23715e-11		ENSMUST00000021204	Nxn	1.54037	2.45253e-05
ENSMUST00000106401	Camk2d	1.68291	1.74985e-19		ENSMUST00000098827	Gm10684	1.53475	6.87437e-05
ENSMUST00000074662	Lrrtm4	1.68213	1.45288e-13		ENSMUST00000107962	Sept4	1.53151	7.62861e-05
ENSMUST00000122375	Golga7b	1.68162	9.84045e-10		ENSMUST00000122067	Sept4	1.53151	7.62861e-05
ENSMUST00000140815	4933411O13Rik	1.68108	4.27932e-15		ENSMUST00000195841	Cacnb2	1.53042	0.000364128
ENSMUST00000074148	Gm7361	1.68081	5.52942e-10		ENSMUST00000181403	1810034E14Rik	1.52981	0.000158541
ENSMUST00000106400	Camk2d	1.68036	2.3559e-19		ENSMUST00000180753	Gm2366	1.52914	0.00129816
ENSMUST00000114913	Adcy5	1.67995	2.94649e-22		ENSMUST00000097649	Lrrfip1	1.52822	3.29926e-05
ENSMUST00000121010	Jakmip1	1.67964	5.58089e-31		ENSMUST00000112706	Serpinb8	1.52567	0.000159553
ENSMUST00000174629	Jakmip1	1.67964	5.58089e-31		ENSMUST00000027985	Ddr2	1.52553	0.000152298
ENSMUST00000003360	Car11	1.6795	5.8802e-13		ENSMUST00000000514	Serpinb8	1.52547	0.000163138
ENSMUST00000027986	Optn	1.67873	1.22951e-24		ENSMUST00000194690	Ddr2	1.52452	9.1584e-05
ENSMUST00000133918	Lrrtm4	1.67871	9.89598e-20		ENSMUST00000133391	Gm13327	1.52347	5.31549e-05
ENSMUST00000147663	Lrrtm4	1.67863	9.71504e-20		ENSMUST00000170998	Scn2b	1.52323	7.60009e-05
ENSMUST00000126399	Lrrtm4	1.67856	9.90791e-20		ENSMUST00000196840	Gm42456	1.52275	0.000609364
ENSMUST00000181002	Gm26580	1.67819	6.03376e-14		ENSMUST00000093855	Scn2b	1.52266	7.62861e-05
ENSMUST00000021614	Pfkp	1.67778	5.16041e-37		ENSMUST00000171529	Sptssb	1.52243	0.000175222
ENSMUST00000171289	Camk2d	1.67689	2.46448e-19		ENSMUST00000051239	Sptssb	1.52057	0.000146027
ENSMUST00000114996	Optn	1.67654	2.22583e-24		ENSMUST00000196208	Ache	1.51976	0.000167368
ENSMUST00000199734	6030400A10Rik	1.67649	7.21875e-11		ENSMUST00000144548	Mfsd4a	1.51943	4.80765e-05
ENSMUST00000111493	Ptprj	1.67589	4.30977e-40		ENSMUST00000085934	Ache	1.51921	0.000167734
ENSMUST00000095529	Fgf14	1.67563	2.27817e-10		ENSMUST00000024099	Ache	1.51887	0.000167012
ENSMUST00000106625	5330417C22Rik	1.67471	3.73553e-20		ENSMUST00000021958	Pcbd2	1.517	0.000954702
ENSMUST00000185333	Kcna6	1.67429	3.71778e-23		ENSMUST00000124968	Pcbd2	1.517	0.000954702
ENSMUST00000163226	Camk2d	1.67206	1.43177e-19		ENSMUST00000111349	Pacsin3	1.51573	0.000498282
ENSMUST00000145585	4930551O13Rik	1.66982	3.26002e-13		ENSMUST00000046614	Gipc2	1.51457	0.00121544
ENSMUST00000111495	Ptprj	1.66955	1.57909e-37		ENSMUST00000193823	Tbc1d8	1.5144	2.45253e-05
ENSMUST00000022787	Slc7a8	1.66914	1.24477e-26		ENSMUST00000135502	Oprm1	1.51359	3.95282e-05
ENSMUST00000068456	Gabra5	1.66793	2.20401e-10		ENSMUST00000028694	Pacsin3	1.51342	0.00045153
ENSMUST00000206382	Gabra5	1.66619	2.35856e-10		ENSMUST00000168916	Pacsin3	1.51342	0.00045153
ENSMUST00000207763	Gm45165	1.66503	8.55139e-11		ENSMUST00000180876	Rian	1.51303	2.94557e-05
ENSMUST00000097612	Gm10545	1.66468	1.03138e-17		ENSMUST00000033463	Slc9a9	1.51228	0.000166992
ENSMUST00000140510	Gm12925	1.66392	9.30128e-16		ENSMUST00000105617	Ipcef1	1.51218	4.96409e-05
ENSMUST00000141084	Smarca1	1.66376	7.91507e-15		ENSMUST00000189617	Lrrfip1	1.51116	2.94557e-05
ENSMUST00000036825	Sncb	1.66344	4.25208e-11		ENSMUST00000185175	Klf13	1.51063	3.00486e-05
ENSMUST00000088973	Smarca1	1.66235	1.38519e-26		ENSMUST00000112370	Mfsd4a	1.50813	4.78694e-05
ENSMUST00000107193	Dlg2	1.66218	2.714e-18		ENSMUST00000182689	Rian	1.50682	3.1177e-05
ENSMUST00000094783	Pcdh7	1.66188	5.68858e-20		ENSMUST00000097650	Lrrfip1	1.5048	2.79255e-05
ENSMUST00000101616	Smarca1	1.66171	1.06732e-26		ENSMUST00000068167	Lrrfip1	1.50377	2.80172e-05
ENSMUST00000077569	Smarca1	1.661	1.09902e-26		ENSMUST00000031017	Fosl2	1.501	0.000971388
ENSMUST00000162121	4930480K15Rik	1.66093	2.11957e-20		ENSMUST00000169687	Gpd2	1.50092	4.13868e-05
ENSMUST00000191837	Pcdh7	1.66075	5.49086e-20		ENSMUST00000184758	Gm27335	1.50038	0.000817241
ENSMUST00000050918	Camk2n1	1.66025	5.45372e-24		ENSMUST00000003313	Grk5	1.49965	2.81024e-05
ENSMUST00000206734	Gabra5	1.65994	2.57247e-10		ENSMUST00000059566	Pacsin3	1.49891	0.000285232
ENSMUST00000031317	Rassf6	1.65981	1.72145e-09		ENSMUST00000112618	Gpd2	1.49601	4.34848e-05
ENSMUST00000202784	Rassf6	1.65981	1.72145e-09		ENSMUST00000181253	Rian	1.49572	3.56478e-05
ENSMUST00000119820	Mast1	1.65941	1.36404e-35		ENSMUST00000067916	Plcd4	1.49553	0.00074738
ENSMUST00000043794	Jakmip1	1.65848	2.90659e-34		ENSMUST00000113749	Plcd4	1.49553	0.00074738
ENSMUST00000109741	Mast1	1.65839	1.30216e-35		ENSMUST00000028167	Gpd2	1.49427	4.37894e-05
ENSMUST00000186746	Mir124-2hg	1.65773	7.11073e-10		ENSMUST00000032174	Klf15	1.49373	0.00107997
ENSMUST00000095004	Gm7347	1.65765	3.56037e-09		ENSMUST00000111325	Sdr39u1	1.49367	0.000153887
ENSMUST00000079828	Ntrk2	1.65672	8.7946e-20		ENSMUST00000127569	Usp3	1.49288	2.65742e-05
ENSMUST00000002395	Rec8	1.65566	9.33281e-17		ENSMUST00000088827	Mapk12	1.49247	0.00260338
ENSMUST00000022275	Ankrd55	1.65546	2.43667e-16		ENSMUST00000039537	Fam63a	1.49177	8.16866e-05
ENSMUST00000165593	Ankrd55	1.65546	2.43667e-16		ENSMUST00000107187	Fam63a	1.49177	8.16866e-05
ENSMUST00000114172	Kcnt1	1.65545	6.23235e-20		ENSMUST00000098613	Usp3	1.49106	2.64054e-05
ENSMUST00000200303	Gm42840	1.65526	1.07513e-11		ENSMUST00000118489	Grm4	1.49049	0.000144085
ENSMUST00000098257	Runx1t1	1.65484	1.08498e-18		ENSMUST00000114493	1700019D03Rik	1.48937	0.00717655
ENSMUST00000044443	Ank2	1.65474	5.17238e-22		ENSMUST00000194796	Kcnmb2	1.48875	0.00126926
ENSMUST00000198204	Kcnt1	1.6544	2.73774e-18		ENSMUST00000132792	Rapgef4os3	1.48875	0.000422481
ENSMUST00000178192	Fam205a3	1.6542	3.51218e-12		ENSMUST00000054462	Tbc1d8	1.48835	2.59884e-05
ENSMUST00000009727	Syngr1	1.65279	2.77126e-22		ENSMUST00000203039	Klf15	1.48808	0.00110239
ENSMUST00000142990	Gm13307	1.65143	1.07971e-20		ENSMUST00000046750	Tspan33	1.48763	0.000303973
ENSMUST00000037992	Ssh3	1.65094	6.81033e-16		ENSMUST00000115250	Tspan33	1.48763	0.000303973
ENSMUST00000113852	Ssh3	1.65094	6.81033e-16		ENSMUST00000152740	Gm13629	1.48715	0.000676976
ENSMUST00000019734	Cyb561	1.65049	4.42649e-08		ENSMUST00000174387	Usp3	1.48584	2.64054e-05
ENSMUST00000029075	Dok5	1.64988	7.19851e-20		ENSMUST00000025110	Syt4	1.48496	0.000882128
ENSMUST00000048012	5330417C22Rik	1.64956	6.283e-20		ENSMUST00000177638	E030018B13Rik	1.48449	7.89826e-05
ENSMUST00000026631	Fgf14	1.6487	1.30581e-16		ENSMUST00000193895	Klhdc8b	1.48425	0.000551228
ENSMUST00000180593	Gm26871	1.64858	9.87985e-33		ENSMUST00000114032	Lrrc49	1.48363	2.64054e-05
ENSMUST00000166687	Rusc1	1.64853	3.16754e-20		ENSMUST00000166168	Lrrc49	1.48363	2.64054e-05
ENSMUST00000082104	Csmd1	1.64827	2.50846e-19		ENSMUST00000133268	Ntng1	1.48283	0.00239436
ENSMUST00000085724	Susd4	1.64816	2.61435e-28		ENSMUST00000117488	Matk	1.48279	0.000638628
ENSMUST00000170737	Cacna2d2	1.64801	9.86448e-26		ENSMUST00000121205	Matk	1.48279	0.000638628
ENSMUST00000010210	Cacna2d2	1.6479	1.03725e-25		ENSMUST00000039318	Cdc14b	1.48162	4.77013e-05
ENSMUST00000168532	Cacna2d2	1.6479	1.03725e-25		ENSMUST00000183817	Klf13	1.48153	3.03576e-05
ENSMUST00000056047	Ankrd55	1.64782	8.40593e-14		ENSMUST00000115458	Pde4a	1.48114	0.000139187
ENSMUST00000164988	Cacna2d2	1.64753	1.15357e-25		ENSMUST00000109770	Cdc14b	1.48061	5.00006e-05
ENSMUST00000153348	Susd4	1.64694	7.51813e-27		ENSMUST00000114034	Lrrc49	1.48026	2.67287e-05
ENSMUST00000037580	Kcnt1	1.64681	9.7958e-20		ENSMUST00000065603	Lrrc49	1.48026	2.67287e-05
ENSMUST00000096052	Nectin3	1.64652	2.11685e-16		ENSMUST00000063694	Klf13	1.48006	2.99081e-05
ENSMUST00000099261	4933416C03Rik	1.64629	2.12272e-10		ENSMUST00000098509	AW146154	1.47979	0.000693995
ENSMUST00000181926	Gm26871	1.64569	2.04947e-32		ENSMUST00000156177	Ntng1	1.47969	0.00246088
ENSMUST00000134110	Sncb	1.64548	7.47711e-09		ENSMUST00000120267	Atg16l2	1.478	0.000258193
ENSMUST00000138703	Pfkp	1.64518	1.8205e-35		ENSMUST00000114679	Slitrk4	1.4771	0.000169341
ENSMUST00000163591	Rell2	1.6447	2.56307e-14		ENSMUST00000078070	Ipcef1	1.47618	5.25251e-05
ENSMUST00000122586	Mir1906-1	1.64328	3.73544e-11		ENSMUST00000186622	Cacna2d4	1.47507	0.000489019
ENSMUST00000192541	Gm38062	1.64323	1.8685e-12		ENSMUST00000024747	Vegfa	1.47485	0.000365656
ENSMUST00000112325	Sgsm1	1.64276	7.33148e-25		ENSMUST00000071648	Vegfa	1.47429	0.000296368
ENSMUST00000116318	Gm11744	1.64258	3.97008e-09		ENSMUST00000167860	Vegfa	1.47429	0.000296368
ENSMUST00000112523	Clstn3	1.64251	1.7431e-34		ENSMUST00000168786	Iqsec2	1.47417	2.60538e-05
ENSMUST00000007236	Syngr3	1.64229	2.53531e-14		ENSMUST00000112604	Iqsec2	1.47413	2.60538e-05
ENSMUST00000114176	Kcnt1	1.64222	2.94419e-18		ENSMUST00000112605	Iqsec2	1.47413	2.60538e-05
ENSMUST00000008297	Clstn3	1.64206	4.54739e-36		ENSMUST00000118161	Grm4	1.47375	0.000153887
ENSMUST00000030352	Lrp8os1	1.64063	7.39607e-13		ENSMUST00000037434	Cacna2d4	1.47359	0.000490694
ENSMUST00000063470	Ptprr	1.64061	9.74424e-19		ENSMUST00000195435	Klhdc8b	1.47344	0.000895915
ENSMUST00000168621	Ptprj	1.64014	5.79142e-22		ENSMUST00000109769	Cdc14b	1.47296	7.63334e-05
ENSMUST00000181747	4833422M21Rik	1.63979	1.4114e-12		ENSMUST00000211107	Hdac9	1.47215	0.00135377
ENSMUST00000181310	Gm26871	1.63963	3.3271e-31		ENSMUST00000106739	Trim66	1.47069	0.000891333
ENSMUST00000108759	Slc35f3	1.63856	8.56682e-23		ENSMUST00000168223	Fam63a	1.46978	0.000147371
ENSMUST00000197917	Kcnt1	1.63765	1.16212e-17		ENSMUST00000072596	Ntng1	1.46977	0.00280909
ENSMUST00000145794	Gm15663	1.6373	3.51752e-10		ENSMUST00000106570	Ntng1	1.46977	0.00280909
ENSMUST00000100400	Mpp3	1.63708	4.53173e-19		ENSMUST00000106571	Ntng1	1.46977	0.00280909
ENSMUST00000062801	Mpp3	1.63588	6.34453e-19		ENSMUST00000106575	Ntng1	1.46977	0.00280909
ENSMUST00000171268	Kcnt1	1.63522	2.62946e-16		ENSMUST00000131027	Ntng1	1.46977	0.00280909
ENSMUST00000092937	Camkk1	1.63449	9.04852e-18		ENSMUST00000138344	Ntng1	1.46977	0.00280909
ENSMUST00000026014	Efhc2	1.63435	1.44575e-13		ENSMUST00000138953	Ntng1	1.46977	0.00280909
ENSMUST00000107168	Mpp3	1.63423	2.55023e-18		ENSMUST00000004756	Wwox	1.46924	0.000390322
ENSMUST00000200434	Kcnt1	1.63371	3.18957e-16		ENSMUST00000188262	Snhg14	1.46912	2.39464e-05
ENSMUST00000124665	Mest	1.6333	3.13701e-33		ENSMUST00000120265	Matk	1.46861	0.000696219
ENSMUST00000163949	Mest	1.63276	3.72107e-33		ENSMUST00000114723	Cacnb2	1.46786	3.21544e-05
ENSMUST00000067864	Srsf12	1.63259	3.68997e-16		ENSMUST00000122375	Golga7b	1.46758	0.000856557
ENSMUST00000085092	Cacna2d2	1.63224	7.29903e-25		ENSMUST00000059223	Ifitm10	1.46737	0.000131259
ENSMUST00000166799	Cacna2d2	1.63153	1.39008e-24		ENSMUST00000183782	Gm27252	1.46706	0.000438007
ENSMUST00000103024	BC100451	1.63111	7.50986e-13		ENSMUST00000209667	Hdac9	1.46628	0.00126999
ENSMUST00000198178	C130075A20Rik	1.63063	2.0841e-08		ENSMUST00000052751	Oprm1	1.46623	4.24622e-05
ENSMUST00000199027	Gm43750	1.62876	5.50598e-13		ENSMUST00000087123	Golga7b	1.46432	0.000865843
ENSMUST00000125681	Gm16083	1.62725	1.67795e-20		ENSMUST00000193286	Klhdc8b	1.46392	0.000539893
ENSMUST00000041736	Hdac11	1.62723	4.29756e-15		ENSMUST00000105615	Oprm1	1.46368	4.14068e-05
ENSMUST00000209846	Hrh2	1.62667	1.86026e-10		ENSMUST00000063036	Oprm1	1.46368	4.14068e-05
ENSMUST00000194038	Pcdha8	1.62561	8.08846e-26		ENSMUST00000028368	Wdsub1	1.46361	0.000326803
ENSMUST00000157040	Mest	1.62433	7.96162e-33		ENSMUST00000108353	Hipk4	1.46321	0.000455475
ENSMUST00000023335	Nectin3	1.62422	5.52786e-15		ENSMUST00000105611	Oprm1	1.46282	4.25274e-05
ENSMUST00000101018	Cep170b	1.62344	1.28657e-27		ENSMUST00000040500	Dgkb	1.46167	0.000569506
ENSMUST00000092279	Cep170b	1.62321	1.3397e-27		ENSMUST00000110819	Hdac9	1.46019	0.00142517
ENSMUST00000179041	Cep170b	1.62321	1.3397e-27		ENSMUST00000183026	Rian	1.45987	5.05582e-05
ENSMUST00000107479	Rapgefl1	1.6232	2.71189e-22		ENSMUST00000139592	Scpep1os	1.45957	0.00181857
ENSMUST00000115659	Pcdha9	1.62183	9.0902e-26		ENSMUST00000182981	Rian	1.45653	3.55081e-05
ENSMUST00000112244	Ntf3	1.62179	3.37575e-18		ENSMUST00000050011	Gm43302	1.45643	0.00645023
ENSMUST00000050484	Ntf3	1.62179	3.37575e-18		ENSMUST00000113552	Fnbp1	1.45315	2.96951e-05
ENSMUST00000115658	Pcdha11	1.62171	1.14506e-25		ENSMUST00000081752	Olfm3	1.45298	4.38968e-05
ENSMUST00000204542	Ntf3	1.62166	3.72916e-18		ENSMUST00000098273	Fam212b	1.45214	9.48808e-05
ENSMUST00000199556	Gm42974	1.62156	2.00901e-11		ENSMUST00000102818	St6galnac4	1.44971	3.60473e-05
ENSMUST00000098495	Snap91	1.62141	1.14572e-24		ENSMUST00000207444	D830036C21Rik	1.44926	0.00128323
ENSMUST00000036347	Snap91	1.62141	1.14572e-24		ENSMUST00000142351	Vegfa	1.44883	0.000359873
ENSMUST00000074468	Snap91	1.62141	1.14572e-24		ENSMUST00000100208	Fnbp1	1.44872	3.05074e-05
ENSMUST00000174078	Iffo2	1.62131	8.69937e-32		ENSMUST00000075326	Fnbp1	1.44871	3.05074e-05
ENSMUST00000210032	Lingo1	1.62099	1.09788e-26		ENSMUST00000100207	Fnbp1	1.44871	3.05074e-05
ENSMUST00000022828	Emc9	1.62099	6.45194e-10		ENSMUST00000113555	Fnbp1	1.44871	3.05074e-05
ENSMUST00000105566	Runx1t1	1.61998	3.53875e-17		ENSMUST00000035232	Klhdc8b	1.44856	0.000904588
ENSMUST00000166873	Cdh10	1.61948	3.26641e-17		ENSMUST00000179989	St6galnac4	1.44762	4.98075e-05
ENSMUST00000139469	Gm16054	1.61941	6.81281e-20		ENSMUST00000182737	Rian	1.44718	7.21964e-05
ENSMUST00000189248	1810041L15Rik	1.61933	1.79217e-29		ENSMUST00000140044	Gm15941	1.44606	0.00026435
ENSMUST00000141209	A530058N18Rik	1.6184	2.95397e-15		ENSMUST00000113519	Vegfa	1.44561	0.000607353
ENSMUST00000047614	Pcdha12	1.61772	3.12566e-27		ENSMUST00000026045	Col17a1	1.44552	0.0026421
ENSMUST00000040023	Iffo2	1.61758	3.44433e-32		ENSMUST00000086923	Col17a1	1.44552	0.0026421
ENSMUST00000056521	2900011O08Rik	1.61746	1.33961e-28		ENSMUST00000113520	Vegfa	1.44549	0.000624075
ENSMUST00000040562	Cdh10	1.61731	3.31665e-17		ENSMUST00000122742	Gm24895	1.4454	0.00127571
ENSMUST00000115657	Pcdha11	1.61702	7.66032e-26		ENSMUST00000115028	Itgb5	1.44205	9.48879e-05
ENSMUST00000114872	Pacsin1	1.61693	9.41887e-23		ENSMUST00000111265	Tspan18	1.44203	0.00322498
ENSMUST00000192447	Pcdha11	1.61669	1.07144e-25		ENSMUST00000069345	Itgb5	1.4417	9.50402e-05
ENSMUST00000114873	Pacsin1	1.61659	9.04795e-23		ENSMUST00000191428	Fat1	1.44002	5.80251e-05
ENSMUST00000080751	1810041L15Rik	1.61637	4.32561e-29		ENSMUST00000180105	Gm21798	1.43861	0.000226024
ENSMUST00000194358	Gm38217	1.61613	3.24504e-10		ENSMUST00000180418	Gm26854	1.43806	3.6211e-05
ENSMUST00000166713	Cpeb2	1.61587	3.09697e-31		ENSMUST00000204662	Gm44123	1.43714	0.000693985
ENSMUST00000169035	Cpeb2	1.61585	4.41291e-31		ENSMUST00000193116	Gm37899	1.437	7.4361e-05
ENSMUST00000169825	Cntn1	1.61553	1.03626e-16		ENSMUST00000096275	Iqsec2	1.43688	2.94549e-05
ENSMUST00000192631	Pcdha7	1.6155	3.75994e-25		ENSMUST00000111639	Arntl2	1.43667	0.000290199
ENSMUST00000193777	Pcdha6	1.6154	5.75331e-25		ENSMUST00000189017	Fat1	1.43635	5.85282e-05
ENSMUST00000167215	Ankrd13d	1.61491	7.66712e-11		ENSMUST00000098796	Fat1	1.43635	5.85282e-05
ENSMUST00000193389	Pcdha6	1.61459	6.57554e-25		ENSMUST00000055990	Eef1a2	1.43476	0.000138744
ENSMUST00000020629	Gfpt2	1.61441	6.38328e-15		ENSMUST00000118384	Atp6v1g2	1.43397	0.00219772
ENSMUST00000108122	Lingo2	1.61354	1.1039e-17		ENSMUST00000042392	Nmrk1	1.43394	0.00117815
ENSMUST00000074501	Snap91	1.61345	2.20281e-24		ENSMUST00000164848	Siah3	1.43319	0.000302187
ENSMUST00000016125	Stk32c	1.61271	1.93453e-13		ENSMUST00000113559	Fnbp1	1.43263	3.12202e-05
ENSMUST00000045896	Pacsin1	1.61238	1.54725e-21		ENSMUST00000113560	Fnbp1	1.43217	3.24827e-05
ENSMUST00000164960	Rasgef1a	1.61223	2.32772e-14		ENSMUST00000073879	Fnbp1	1.43216	3.24827e-05
ENSMUST00000023334	Nectin3	1.61108	7.27779e-16		ENSMUST00000113562	Fnbp1	1.43215	3.24827e-05
ENSMUST00000160704	Pianp	1.61084	7.71764e-10		ENSMUST00000024742	Nfkbie	1.43214	0.000103341
ENSMUST00000171970	Bmp6	1.61024	3.87558e-23		ENSMUST00000036300	Col27a1	1.42999	0.00020054
ENSMUST00000006761	Runx1t1	1.6098	7.21569e-17		ENSMUST00000208469	Gm44831	1.42962	9.1584e-05
ENSMUST00000066432	Scn3a	1.6094	4.36558e-22		ENSMUST00000192513	Gm37181	1.42923	0.0012264
ENSMUST00000192168	Pcdha5	1.60884	2.08014e-24		ENSMUST00000113564	Fnbp1	1.42851	3.25712e-05
ENSMUST00000203642	Gm44441	1.60883	1.25392e-08		ENSMUST00000166924	Kcnip4	1.42841	0.000424968
ENSMUST00000176104	Rell2	1.60878	4.45493e-14		ENSMUST00000029057	Nfatc2	1.42839	0.00103404
ENSMUST00000192295	Pcdha4	1.60845	2.51205e-24		ENSMUST00000159572	Nmrk1	1.42766	0.00122293
ENSMUST00000089184	Kcnj12	1.60832	8.20912e-15		ENSMUST00000169776	Mybpc3	1.42761	0.000836731
ENSMUST00000192512	Pcdha4	1.60785	2.66707e-24		ENSMUST00000111430	Mybpc3	1.42751	0.000836731
ENSMUST00000004133	Brinp2	1.60713	2.60452e-12		ENSMUST00000137942	Mybpc3	1.42751	0.000836731
ENSMUST00000202704	Rassf6	1.60684	1.44728e-08		ENSMUST00000000287	Scpep1	1.4263	0.000435112
ENSMUST00000100069	Scn3a	1.60673	2.77756e-22		ENSMUST00000140728	Dlgap1	1.42418	6.70277e-05
ENSMUST00000072286	Gm5862	1.60622	1.69903e-05		ENSMUST00000133717	Dlgap1	1.42368	6.66759e-05
ENSMUST00000027560	Htr4	1.60555	7.58395e-16		ENSMUST00000148486	Dlgap1	1.42344	6.49787e-05
ENSMUST00000086074	Dnm3	1.6047	4.50264e-27		ENSMUST00000065143	Bcor	1.42326	0.00130964
ENSMUST00000210850	RP23-324L6.1	1.60465	1.91292e-10		ENSMUST00000115512	Bcor	1.42326	0.00130964
ENSMUST00000106437	Hs3st4	1.60364	1.78668e-23		ENSMUST00000115513	Bcor	1.42326	0.00130964
ENSMUST00000201771	Gm42846	1.60254	2.44036e-10		ENSMUST00000124033	Bcor	1.42326	0.00130964
ENSMUST00000192503	Pcdha3	1.60178	6.28129e-24		ENSMUST00000169819	Clnk	1.42141	0.000846898
ENSMUST00000183156	Anks1b	1.60111	6.2785e-17		ENSMUST00000171633	Clnk	1.42141	0.000846898
ENSMUST00000070330	Dnm3	1.601	3.22901e-27		ENSMUST00000156781	E130111B04Rik	1.42109	0.000877586
ENSMUST00000193839	Pcdha1	1.6009	9.95076e-24		ENSMUST00000112895	Nek6	1.42059	0.00410115
ENSMUST00000070797	Pcdha1	1.60067	9.38707e-24		ENSMUST00000144922	Gm12296	1.42034	0.00146918
ENSMUST00000201477	Gm42848	1.5999	2.21981e-12		ENSMUST00000140770	Plekhd1	1.42006	0.000957594
ENSMUST00000115662	Pcdha2	1.59939	9.30718e-24		ENSMUST00000108717	Kcnj12	1.41963	0.000247168
ENSMUST00000111830	Zfp385b	1.59917	1.18707e-34		ENSMUST00000038398	Parp12	1.41945	0.00139235
ENSMUST00000106542	Hid1	1.59902	7.13559e-20		ENSMUST00000171689	Nfatc2	1.41939	0.000537895
ENSMUST00000195590	Pcdha2	1.59844	1.03548e-23		ENSMUST00000041944	Kcnj12	1.41909	0.000247002
ENSMUST00000193117	Ralyl	1.59832	3.38592e-13		ENSMUST00000126219	4933423P22Rik	1.41896	0.00036883
ENSMUST00000118412	2900011O08Rik	1.59824	5.38781e-28		ENSMUST00000143177	Dusp3	1.4185	0.000571894
ENSMUST00000044152	Hid1	1.59821	7.26522e-20		ENSMUST00000069600	Ndrg3	1.41848	2.94557e-05
ENSMUST00000102953	Atp8b5	1.59812	4.52115e-10		ENSMUST00000207198	A230103L15Rik	1.41847	6.01172e-05
ENSMUST00000001256	Sema6b	1.59766	6.83545e-23		ENSMUST00000072298	Ndrg3	1.4184	2.94557e-05
ENSMUST00000127188	Tmem240	1.59605	1.14107e-15		ENSMUST00000167906	Gm17571	1.41826	0.000351411
ENSMUST00000162387	Gm21671	1.59538	0.00157725		ENSMUST00000199498	Map4	1.41816	2.59894e-05
ENSMUST00000168684	Ankrd55	1.59522	9.97264e-14		ENSMUST00000109108	Wwox	1.41794	0.000477471
ENSMUST00000059049	Lrrc4c	1.59469	1.81397e-35		ENSMUST00000160424	Cacna1i	1.41727	0.000192333
ENSMUST00000006828	Aplp1	1.59392	1.67963e-29		ENSMUST00000041616	Pdxk	1.41684	9.05416e-05
ENSMUST00000192227	Rgs7	1.59277	1.81488e-16		ENSMUST00000109558	Ndrg3	1.41682	3.29926e-05
ENSMUST00000194555	Rgs7	1.59265	1.89942e-16		ENSMUST00000199780	Gm43422	1.41669	0.000836223
ENSMUST00000164944	Tmc3	1.59257	6.07628e-07		ENSMUST00000101153	Iqsec1	1.41664	2.65742e-05
ENSMUST00000195324	Rgs7	1.59242	1.78688e-16		ENSMUST00000107900	Myh14	1.41598	0.000193667
ENSMUST00000189467	Mir124-2hg	1.59194	2.20593e-18		ENSMUST00000207775	Myh14	1.41598	0.000193667
ENSMUST00000045503	Ppp1r16b	1.59182	0.000157556		ENSMUST00000107899	Myh14	1.41551	0.000192627
ENSMUST00000109875	Snph	1.59167	1.05486e-31		ENSMUST00000109851	Inpp4b	1.41419	0.00035245
ENSMUST00000094456	Snph	1.59146	1.17635e-31		ENSMUST00000113277	Ak1	1.41358	0.00106437
ENSMUST00000028951	Snph	1.59146	1.17635e-31		ENSMUST00000048102	Myh14	1.41241	0.000194993
ENSMUST00000027812	Rgs7	1.59108	1.73658e-16		ENSMUST00000190598	Gm29017	1.41207	7.78658e-05
ENSMUST00000167545	Sema6b	1.59097	9.86666e-20		ENSMUST00000015486	Xk	1.41184	0.000312247
ENSMUST00000159763	Dnm3	1.59041	2.55749e-33		ENSMUST00000095550	Syndig1l	1.40974	9.12949e-05
ENSMUST00000103116	Ppp1r16b	1.59034	0.000155131		ENSMUST00000118707	Dixdc1	1.40924	8.63353e-05
ENSMUST00000160665	Dnm3	1.58991	5.20847e-34		ENSMUST00000105385	Pdxk	1.40914	0.000153887
ENSMUST00000095183	Gm10308	1.58925	7.40483e-27		ENSMUST00000208498	9330162G02Rik	1.40652	3.67083e-05
ENSMUST00000071135	Tubb4a	1.58921	8.79203e-19		ENSMUST00000128165	Rapgef4os2	1.40608	0.000314104
ENSMUST00000139006	4930412F09Rik	1.58916	2.94733e-08		ENSMUST00000164930	Map4	1.40607	2.78568e-05
ENSMUST00000052927	Ppp1r16b	1.58887	0.000152742		ENSMUST00000030432	Hmgcl	1.40564	0.000227463
ENSMUST00000110113	Kcnk10	1.58864	8.30617e-19		ENSMUST00000198971	Gm43065	1.40534	0.00128351
ENSMUST00000030356	Lrp8	1.58856	2.71283e-17		ENSMUST00000208919	Dlg2	1.40462	0.000682629
ENSMUST00000061446	Tmem130	1.58786	7.21489e-12		ENSMUST00000056518	Fam131a	1.404	9.86031e-05
ENSMUST00000111975	Taok3	1.58779	1.58042e-18		ENSMUST00000138670	Gm15083	1.40389	7.38605e-05
ENSMUST00000105369	Cbarp	1.58744	1.13336e-26		ENSMUST00000046515	Nceh1	1.40344	0.000116461
ENSMUST00000099691	Hk1	1.58697	4.93092e-16		ENSMUST00000181527	Rian	1.40285	2.87493e-05
ENSMUST00000109877	Snph	1.58628	2.47634e-31		ENSMUST00000026740	Col7a1	1.40276	0.00105762
ENSMUST00000128469	A530058N18Rik	1.586	1.0295e-16		ENSMUST00000038445	Mybph	1.40106	0.00219849
ENSMUST00000197897	Gm43011	1.58585	1.88282e-18		ENSMUST00000102751	Wdsub1	1.4008	0.000569506
ENSMUST00000114781	Stxbp5l	1.58498	8.75118e-17		ENSMUST00000114719	Cacnb2	1.39975	5.53366e-05
ENSMUST00000114780	Stxbp5l	1.58498	8.75118e-17		ENSMUST00000105328	Matk	1.3996	0.00072816
ENSMUST00000114787	Stxbp5l	1.58469	7.75133e-17		ENSMUST00000178936	Snord116l17	1.39888	0.00953598
ENSMUST00000114782	Stxbp5l	1.58422	8.1803e-17		ENSMUST00000100644	Bzrap1	1.3983	2.94557e-05
ENSMUST00000090275	Gjd2	1.58393	1.72159e-09		ENSMUST00000135938	Dlgap1	1.3982	7.10876e-05
ENSMUST00000048923	Spred3	1.58374	1.64114e-30		ENSMUST00000039627	Bzrap1	1.39797	2.94557e-05
ENSMUST00000126573	Lrp8	1.58348	1.60219e-17		ENSMUST00000091284	Nceh1	1.39737	0.000110142
ENSMUST00000106733	Lrp8	1.5833	1.62916e-17		ENSMUST00000112070	Col7a1	1.39636	0.00111477
ENSMUST00000134129	A530058N18Rik	1.58307	1.51198e-16		ENSMUST00000161826	Gm38304	1.3961	4.71691e-05
ENSMUST00000115725	Cacna1f	1.58239	3.6065e-10		ENSMUST00000193800	Cacnb2	1.39516	5.92323e-05
ENSMUST00000107167	Mpp3	1.58232	7.53587e-16		ENSMUST00000025681	Cdc42bpg	1.39499	3.47141e-05
ENSMUST00000099557	Pak6	1.58224	2.22135e-06		ENSMUST00000178777	Snord116l16	1.39476	0.00292977
ENSMUST00000114336	Tprn	1.58217	5.71562e-27		ENSMUST00000073939	Tek	1.39469	0.000431606
ENSMUST00000124106	Meg3	1.58209	2.03003e-21		ENSMUST00000191577	Mybph	1.39379	0.00202882
ENSMUST00000182222	Cacng8	1.58164	1.77411e-23		ENSMUST00000138528	Gm13483	1.3932	0.000878161
ENSMUST00000151397	Iqsec3	1.58119	7.03069e-12		ENSMUST00000066679	Shisa6	1.39262	0.00251737
ENSMUST00000023526	Stxbp5l	1.58093	7.21673e-17		ENSMUST00000102798	Tek	1.3924	0.000435359
ENSMUST00000209660	Gm16351	1.5801	2.87288e-30		ENSMUST00000065380	Trim2	1.39222	7.73921e-05
ENSMUST00000094946	Gm10471	1.57974	2.84456e-05		ENSMUST00000069994	St3gal5	1.39146	3.77486e-05
ENSMUST00000119941	Nectin3	1.57934	2.70513e-16		ENSMUST00000114112	St3gal5	1.3914	3.77486e-05
ENSMUST00000162170	Pianp	1.57934	7.29543e-10		ENSMUST00000191298	Gm29438	1.39134	0.000178784
ENSMUST00000203482	Rasgef1a	1.57916	1.96355e-10		ENSMUST00000102518	Ece1	1.38949	4.86679e-05
ENSMUST00000092351	Cacng8	1.57887	9.58208e-24		ENSMUST00000112112	Cabp1	1.38638	0.000155811
ENSMUST00000156926	Gm16105	1.57798	7.36898e-17		ENSMUST00000117093	Dixdc1	1.38476	8.66523e-05
ENSMUST00000130422	Hk1	1.57745	1.09633e-14		ENSMUST00000031519	Cabp1	1.38424	0.000156663
ENSMUST00000049681	Itgbl1	1.57712	9.81073e-26		ENSMUST00000097288	Dlgap1	1.38414	6.70825e-05
ENSMUST00000181129	Gm26662	1.57679	3.01135e-07		ENSMUST00000190831	1700019D03Rik	1.38406	0.00711706
ENSMUST00000106732	Lrp8	1.57638	2.66185e-17		ENSMUST00000190726	1700019D03Rik	1.38406	0.00711706
ENSMUST00000177058	Rell2	1.57472	1.30245e-14		ENSMUST00000173683	Gm20529	1.38328	8.17175e-05
ENSMUST00000121803	Nectin3	1.57453	3.92224e-16		ENSMUST00000071168	Tek	1.38203	0.000439479
ENSMUST00000070709	Rell2	1.57283	1.32234e-14		ENSMUST00000208630	Gm45159	1.38045	0.000117913
ENSMUST00000101339	Nhsl2	1.57233	1.05105e-19		ENSMUST00000107693	Trim2	1.37893	9.76766e-05
ENSMUST00000200263	Gm43502	1.57224	1.97359e-09		ENSMUST00000117296	Ank1	1.37788	0.00010913
ENSMUST00000147721	Tmem240	1.57216	2.62639e-14		ENSMUST00000159353	B230216N24Rik	1.37777	0.00277715
ENSMUST00000048112	Sgsm1	1.57152	1.20835e-28		ENSMUST00000202800	4930513D17Rik	1.37758	0.00294565
ENSMUST00000154376	Cpeb3	1.57147	2.50233e-31		ENSMUST00000117662	Ank1	1.37724	0.00010053
ENSMUST00000046246	Pdlim7	1.57136	1.07263e-16		ENSMUST00000141784	Ank1	1.37721	0.000109225
ENSMUST00000108971	Dip2b	1.57112	8.33842e-20		ENSMUST00000138603	Hap1	1.37647	0.00115145
ENSMUST00000044491	AF529169	1.57111	3.17423e-30		ENSMUST00000193946	6720464F23Rik	1.37381	0.00158534
ENSMUST00000191154	Gm28294	1.57089	5.26953e-10		ENSMUST00000102879	Olfm1	1.37333	5.334e-05
ENSMUST00000152254	A530058N18Rik	1.5708	5.82362e-16		ENSMUST00000137451	Nfatc2	1.37209	0.000667214
ENSMUST00000135729	A530058N18Rik	1.57037	4.60654e-16		ENSMUST00000209492	RP23-383A10.1	1.37188	0.000918976
ENSMUST00000091932	Rell2	1.57025	1.44328e-14		ENSMUST00000199942	Lgi2	1.3708	0.00277896
ENSMUST00000171496	Scube1	1.56935	6.19592e-23		ENSMUST00000039750	Lgi2	1.3708	0.00277896
ENSMUST00000115726	Cacna1f	1.56844	6.1141e-10		ENSMUST00000204568	Gm44207	1.36988	0.00130661
ENSMUST00000072357	Hk1	1.56678	5.20377e-17		ENSMUST00000107695	Trim2	1.36972	0.000104114
ENSMUST00000061925	Plcxd3	1.56528	2.04929e-22		ENSMUST00000170680	Ipcef1	1.36563	7.17984e-05
ENSMUST00000160935	2010320O07Rik	1.56525	2.86671e-06		ENSMUST00000066610	Fam212b	1.36547	9.53755e-05
ENSMUST00000067005	Syne3	1.56514	4.75263e-07		ENSMUST00000114471	Cblb	1.36502	6.52831e-05
ENSMUST00000081134	Sycp2	1.56468	5.79464e-20		ENSMUST00000131445	Bicc1	1.36495	0.000421608
ENSMUST00000141375	Gm13307	1.56421	8.82409e-21		ENSMUST00000051849	Slc9b2	1.36331	0.00122222
ENSMUST00000210935	Gm2694	1.56384	5.05452e-17		ENSMUST00000174411	Smad7	1.36306	0.000290214
ENSMUST00000016907	Scube1	1.56372	2.68007e-24		ENSMUST00000043911	A230050P20Rik	1.36286	0.00186664
ENSMUST00000076060	Scube1	1.56372	2.68007e-24		ENSMUST00000143791	Bicc1	1.36226	0.000345022
ENSMUST00000031090	Sel1l3	1.56322	2.3249e-16		ENSMUST00000031002	Man2b2	1.36129	0.00131556
ENSMUST00000115300	Kcnq5	1.5632	1.34335e-10		ENSMUST00000022595	Rgcc	1.36102	0.00176395
ENSMUST00000199708	Grin2a	1.56271	1.38168e-12		ENSMUST00000014473	Bicc1	1.361	0.000362415
ENSMUST00000029667	Kcnq5	1.56271	1.37514e-10		ENSMUST00000183215	Rian	1.36098	3.26792e-05
ENSMUST00000203804	Rasgef1a	1.5627	3.37902e-10		ENSMUST00000141149	Gm13629	1.35999	0.00062573
ENSMUST00000173058	Kcnq5	1.56212	1.4679e-10		ENSMUST00000032856	Me3	1.35934	4.61932e-05
ENSMUST00000173404	Kcnq5	1.56212	1.4679e-10		ENSMUST00000118919	Fam131a	1.35871	0.00012858
ENSMUST00000097360	Pacsin1	1.56193	4.92927e-30		ENSMUST00000036852	Recql4	1.35774	0.00105982
ENSMUST00000036796	Fstl4	1.56049	1.16264e-28		ENSMUST00000084695	Galt	1.35701	0.000249104
ENSMUST00000202479	Slc12a5	1.55965	6.26286e-15		ENSMUST00000108038	Galt	1.35701	0.000249104
ENSMUST00000026432	Cdh9	1.55928	5.48066e-08		ENSMUST00000160862	Wwox	1.35572	0.000974155
ENSMUST00000176902	Rell2	1.55923	1.54445e-14		ENSMUST00000069926	Slitrk4	1.35529	0.000153887
ENSMUST00000007584	Pcdhac1	1.55855	2.05814e-29		ENSMUST00000202945	Ube3a	1.3512	5.57545e-05
ENSMUST00000124470	Prlr	1.55776	2.04335e-11		ENSMUST00000113278	Ak1	1.34909	0.00106564
ENSMUST00000115835	Grin2a	1.55747	1.88093e-12		ENSMUST00000185272	Snhg14	1.34762	5.29319e-05
ENSMUST00000043634	Scube1	1.55673	1.53826e-22		ENSMUST00000031354	Abcb9	1.3445	0.000745679
ENSMUST00000123827	Iffo2	1.55667	4.98156e-26		ENSMUST00000115841	Rbfox1	1.34399	0.000388095
ENSMUST00000131299	A530058N18Rik	1.5566	6.04526e-18		ENSMUST00000054990	Trim2	1.34262	7.29561e-05
ENSMUST00000032331	Grin2a	1.55653	1.39902e-12		ENSMUST00000044332	Cerk	1.34248	3.0043e-05
ENSMUST00000099092	Slc12a5	1.55626	2.55964e-15		ENSMUST00000160249	Rnf123	1.34243	3.55081e-05
ENSMUST00000174648	Ndst4	1.55614	1.15148e-13		ENSMUST00000047883	Tspan15	1.34189	0.00076688
ENSMUST00000068110	Pcdh7	1.55562	6.73584e-32		ENSMUST00000042373	Shcbp1l	1.3412	0.00085763
ENSMUST00000116238	Hk1	1.55554	2.98549e-17		ENSMUST00000162355	Rnf123	1.3382	3.55081e-05
ENSMUST00000028252	Grb14	1.55449	2.81401e-19		ENSMUST00000047746	Rnf123	1.3382	3.55081e-05
ENSMUST00000154166	Enpp5	1.55164	1.07068e-14		ENSMUST00000178267	Rnf123	1.33794	3.56478e-05
ENSMUST00000107778	Zbbx	1.55106	3.47508e-11		ENSMUST00000181657	Pvt1	1.33718	0.00566097
ENSMUST00000039269	Zbbx	1.55106	3.47508e-11		ENSMUST00000062861	Rabggta	1.33702	0.00183787
ENSMUST00000197701	Gm42551	1.55038	2.29642e-08		ENSMUST00000169237	Rabggta	1.33702	0.00183787
ENSMUST00000024756	Enpp5	1.55027	1.14645e-14		ENSMUST00000206801	AI987944	1.33662	0.00170663
ENSMUST00000110865	Adap1	1.55026	9.85492e-19		ENSMUST00000153060	Rit2	1.3346	0.000966714
ENSMUST00000106111	Jakmip3	1.55025	3.3334e-07		ENSMUST00000086896	Ipcef1	1.33454	7.90181e-05
ENSMUST00000023768	Dip2b	1.55013	2.33051e-19		ENSMUST00000100739	Fam105a	1.33452	0.000851554
ENSMUST00000105689	Pik3cd	1.55006	8.20912e-15		ENSMUST00000109654	Grb10	1.33277	7.92398e-05
ENSMUST00000065797	Chst1	1.54966	1.33168e-10		ENSMUST00000107691	Trim2	1.33195	8.16866e-05
ENSMUST00000095439	Syne3	1.54724	2.18749e-06		ENSMUST00000112902	Nek6	1.33187	0.00717453
ENSMUST00000109927	Syne3	1.54724	2.18749e-06		ENSMUST00000026631	Fgf14	1.33182	5.76766e-05
ENSMUST00000194955	5730408A14Rik	1.54718	7.25097e-10		ENSMUST00000028177	Olfm1	1.32959	5.21041e-05
ENSMUST00000123727	Cpeb3	1.54672	1.88086e-29		ENSMUST00000093321	Grb10	1.32871	8.04608e-05
ENSMUST00000106907	Pde4b	1.54494	4.45223e-21		ENSMUST00000207194	Gm44562	1.32747	0.00346311
ENSMUST00000182952	1700120C18Rik	1.54493	2.3981e-10		ENSMUST00000071804	AI987944	1.32687	0.00168102
ENSMUST00000025520	Slc6a7	1.54303	1.52856e-08		ENSMUST00000027559	Tnfrsf11a	1.32524	0.00214582
ENSMUST00000126781	Cpeb3	1.54296	2.72532e-30		ENSMUST00000182100	Rian	1.32501	3.30056e-05
ENSMUST00000189868	Mir124-2hg	1.54189	1.40849e-19		ENSMUST00000126927	Mfsd4a	1.32488	4.48554e-05
ENSMUST00000015620	Prrt1	1.54158	5.12913e-08		ENSMUST00000000317	Ckmt1	1.32485	0.000619587
ENSMUST00000199295	Gm21655	1.54124	6.98157e-12		ENSMUST00000151678	Dusp3	1.32408	0.00032563
ENSMUST00000076354	Tspan7	1.54077	1.37915e-27		ENSMUST00000076810	Kalrn	1.32325	0.00017098
ENSMUST00000115526	Tspan7	1.54077	1.37915e-27		ENSMUST00000106077	A3galt2	1.32212	0.000319097
ENSMUST00000034612	Ddx25	1.5405	1.69223e-10		ENSMUST00000185479	Rnf26	1.32067	0.000102317
ENSMUST00000043313	Nmnat2	1.54018	8.99569e-18		ENSMUST00000022207	Elovl7	1.32065	0.0013455
ENSMUST00000209853	RP23-217F11.4	1.53999	1.37522e-16		ENSMUST00000078222	Ckmt1	1.31842	0.000578999
ENSMUST00000034912	Rasgrf1	1.53986	1.06264e-08		ENSMUST00000102677	Chn1	1.31828	0.00163872
ENSMUST00000186345	Snhg14	1.53965	2.2178e-26		ENSMUST00000180432	Pvt1	1.31643	0.00590659
ENSMUST00000044792	Rcan2	1.53956	1.24096e-29		ENSMUST00000183191	Gm26945	1.31606	0.000966503
ENSMUST00000199936	Gm42515	1.53929	5.24957e-13		ENSMUST00000109653	Grb10	1.31581	0.000417475
ENSMUST00000188983	Mir124-2hg	1.53831	1.14151e-20		ENSMUST00000107537	Ube3a	1.31579	5.83156e-05
ENSMUST00000079754	Cpeb3	1.53767	1.3925e-29		ENSMUST00000112693	Rif1	1.31566	3.05074e-05
ENSMUST00000191203	Gm21698	1.53682	3.0328e-09		ENSMUST00000163058	Als2	1.31526	3.29926e-05
ENSMUST00000136286	Cpeb3	1.53611	1.88179e-29		ENSMUST00000071254	Phxr4	1.31506	0.00255358
ENSMUST00000042850	Svep1	1.53609	9.19765e-34		ENSMUST00000069794	Rif1	1.31491	3.05074e-05
ENSMUST00000197284	Gabra2	1.53599	5.44762e-15		ENSMUST00000027178	Als2	1.31482	3.30056e-05
ENSMUST00000121720	Nap1l2	1.53586	7.30217e-11		ENSMUST00000150536	Gm11417	1.31481	0.000498491
ENSMUST00000189291	1700129L04Rik	1.53564	4.98435e-09		ENSMUST00000119547	Matk	1.3143	0.000474018
ENSMUST00000181864	Gm26843	1.53468	2.83778e-13		ENSMUST00000112113	Cabp1	1.31403	9.57806e-05
ENSMUST00000208630	Gm45159	1.53232	1.04355e-05		ENSMUST00000095529	Fgf14	1.31393	8.52491e-05
ENSMUST00000132580	Cpeb3	1.53087	5.58091e-29		ENSMUST00000160433	Kcnc1	1.31381	6.50697e-05
ENSMUST00000126188	Cpeb3	1.53047	2.70881e-29		ENSMUST00000194046	Ackr1	1.31376	3.03576e-05
ENSMUST00000146495	Gm13944	1.53033	1.8583e-13		ENSMUST00000084412	Ifitm10	1.31343	0.00031415
ENSMUST00000098589	Gm10642	1.53031	6.90951e-10		ENSMUST00000038227	Ackr1	1.31328	3.30056e-05
ENSMUST00000106908	Pde4b	1.52934	1.26359e-20		ENSMUST00000097778	Arid5a	1.31276	0.00237697
ENSMUST00000069285	Stx3	1.52916	1.56074e-11		ENSMUST00000183266	Rian	1.31106	6.49414e-05
ENSMUST00000183144	Mirg	1.52856	1.82441e-11		ENSMUST00000003369	Plag1	1.30948	0.0024473
ENSMUST00000211047	Stx3	1.52808	3.57963e-10		ENSMUST00000061587	Orai3	1.30939	0.00283701
ENSMUST00000005175	Chd5	1.52806	1.04858e-26		ENSMUST00000121504	Orai3	1.30939	0.00283701
ENSMUST00000030775	Chd5	1.52805	1.03689e-26		ENSMUST00000168918	Smad7	1.30937	0.000338147
ENSMUST00000164662	Chd5	1.52805	1.03689e-26		ENSMUST00000168621	Ptprj	1.30856	0.000102768
ENSMUST00000196232	Gm43322	1.52786	4.6711e-07		ENSMUST00000179393	Oxr1	1.30854	5.334e-05
ENSMUST00000182083	Anks1b	1.52732	3.20644e-13		ENSMUST00000023133	Ppp1r1a	1.3085	0.000156099
ENSMUST00000182064	Ank2	1.52704	1.30921e-14		ENSMUST00000090096	Oxr1	1.30773	5.37608e-05
ENSMUST00000209286	RP23-217F11.3	1.52642	1.26193e-08		ENSMUST00000110297	Oxr1	1.30773	5.37608e-05
ENSMUST00000081544	Rims1	1.52507	2.43223e-15		ENSMUST00000205338	AI987944	1.30753	0.0025861
ENSMUST00000097809	Rims1	1.52507	2.43223e-15		ENSMUST00000052999	Echdc2	1.30634	0.000397154
ENSMUST00000097810	Rims1	1.52507	2.43223e-15		ENSMUST00000116309	Echdc2	1.30634	0.000397154
ENSMUST00000097811	Rims1	1.52507	2.43223e-15		ENSMUST00000109615	Cbx7	1.30613	0.0030333
ENSMUST00000115273	Rims1	1.52507	2.43223e-15		ENSMUST00000164666	Mcc	1.30604	0.00310013
ENSMUST00000211781	Slc16a7	1.52485	1.12684e-19		ENSMUST00000003395	Pde4a	1.30577	0.000214886
ENSMUST00000202623	Slc12a5	1.52476	1.94602e-19		ENSMUST00000105988	Ifitm10	1.30575	0.000326033
ENSMUST00000177857	Rcan2	1.52467	3.52401e-28		ENSMUST00000171238	Zfp516	1.30418	9.1584e-05
ENSMUST00000181523	Gm26889	1.52416	2.86146e-08		ENSMUST00000187666	Snhg14	1.30397	4.65745e-05
ENSMUST00000143836	Meg3	1.5241	3.38347e-13		ENSMUST00000120452	Dnaja4	1.30301	0.000647864
ENSMUST00000030791	Smarcd3	1.52403	1.31695e-26		ENSMUST00000032066	Tgfa	1.30257	0.00316803
ENSMUST00000209634	Slc17a7	1.52205	1.63252e-09		ENSMUST00000039608	Dym	1.29931	3.53681e-05
ENSMUST00000108695	Myocd	1.52157	2.37587e-13		ENSMUST00000085701	Tecpr1	1.2991	3.29926e-05
ENSMUST00000126572	Gm13944	1.52152	9.458e-14		ENSMUST00000034829	Thsd4	1.29874	0.00292657
ENSMUST00000172109	Prkcg	1.52104	1.30893e-14		ENSMUST00000135818	Tmem56	1.29858	3.73869e-05
ENSMUST00000102635	Myocd	1.52005	2.26002e-13		ENSMUST00000186345	Snhg14	1.29852	7.96051e-05
ENSMUST00000041022	Trim46	1.51937	2.76569e-21		ENSMUST00000128909	Tmem56	1.29847	3.88351e-05
ENSMUST00000058472	Svop	1.51868	5.72517e-22		ENSMUST00000029777	Tmem56	1.29847	3.88351e-05
ENSMUST00000009728	Syngr1	1.51747	9.544e-15		ENSMUST00000107678	Fbxw7	1.2983	3.57099e-05
ENSMUST00000118375	Tbkbp1	1.51685	8.9798e-27		ENSMUST00000027451	Epha4	1.29788	0.000381334
ENSMUST00000210011	RP23-112D14.3	1.51665	1.34601e-11		ENSMUST00000049095	Faah	1.29741	0.000111728
ENSMUST00000046373	Iqsec3	1.51663	3.83311e-14		ENSMUST00000182406	Rian	1.2969	0.000106657
ENSMUST00000056888	Ankrd13d	1.51652	4.68443e-18		ENSMUST00000071135	Tubb4a	1.29638	6.27535e-05
ENSMUST00000036043	Slitrk2	1.51615	4.29733e-13		ENSMUST00000210724	Hdac9	1.29638	0.000345022
ENSMUST00000063524	5031410I06Rik	1.51561	2.94227e-08		ENSMUST00000037134	Hipk4	1.29565	0.00143729
ENSMUST00000196018	A930036I15Rik	1.51545	3.03615e-09		ENSMUST00000025010	Tmem8	1.29451	0.000489298
ENSMUST00000144232	Mkln1os	1.51529	4.09117e-07		ENSMUST00000106079	Phc2	1.29448	3.56478e-05
ENSMUST00000107614	Tbkbp1	1.51529	2.20889e-24		ENSMUST00000026999	Smad7	1.29328	0.000268797
ENSMUST00000165856	Galnt9	1.515	8.46459e-10		ENSMUST00000116307	Echdc2	1.2917	0.000489966
ENSMUST00000114775	Stxbp5l	1.51439	1.29547e-15		ENSMUST00000044138	Chst7	1.28955	6.87437e-05
ENSMUST00000020964	Fkbp1b	1.51434	8.35446e-07		ENSMUST00000035780	Oma1	1.28855	0.00112896
ENSMUST00000089085	Pde10a	1.51369	2.83359e-24		ENSMUST00000034033	1700007B14Rik	1.2884	0.000157585
ENSMUST00000032479	Pianp	1.51159	5.29299e-09		ENSMUST00000212704	1700007B14Rik	1.2884	0.000157585
ENSMUST00000129452	Cftr	1.51147	3.05058e-06		ENSMUST00000113788	Sfxn5	1.28832	0.000748015
ENSMUST00000182045	Anks1b	1.51136	9.78814e-13		ENSMUST00000021045	Asic2	1.28799	0.00100617
ENSMUST00000208892	Gm16638	1.51102	9.96623e-09		ENSMUST00000207667	Gm44830	1.28745	0.00111849
ENSMUST00000039317	Tmc3	1.51091	6.93337e-08		ENSMUST00000121983	1700007B14Rik	1.28734	0.000158206
ENSMUST00000178487	Gm21698	1.51084	2.69214e-10		ENSMUST00000034401	Maml2	1.28713	4.32024e-05
ENSMUST00000143847	Meg3	1.50978	1.52376e-12		ENSMUST00000200758	Ube3a	1.2867	6.49118e-05
ENSMUST00000080333	1700007G11Rik	1.5095	4.92634e-21		ENSMUST00000105687	Tmem201	1.28669	9.12949e-05
ENSMUST00000112452	Kcnh7	1.50925	1.09392e-15		ENSMUST00000054459	Tmem201	1.28669	9.12949e-05
ENSMUST00000162000	Pianp	1.50923	4.71815e-09		ENSMUST00000188797	Epha4	1.28643	0.000443373
ENSMUST00000100301	Prkcg	1.50914	5.07097e-15		ENSMUST00000190088	1700024B18Rik	1.28617	3.77398e-05
ENSMUST00000148687	Gm16638	1.5091	1.47677e-09		ENSMUST00000188162	Snhg14	1.28575	5.14592e-05
ENSMUST00000146701	Meg3	1.50901	5.36486e-13		ENSMUST00000183180	Rian	1.28567	3.25712e-05
ENSMUST00000172616	Pde4b	1.5085	7.20241e-34		ENSMUST00000185693	Snhg14	1.28558	6.10378e-05
ENSMUST00000186923	Mir124-2hg	1.50806	6.46665e-17		ENSMUST00000163889	Rabggta	1.28535	0.00315845
ENSMUST00000112454	Kcnh7	1.508	1.19657e-15		ENSMUST00000090543	Nr1d2	1.28511	3.12803e-05
ENSMUST00000182185	Mirg	1.50772	3.86361e-11		ENSMUST00000185815	Snhg14	1.28423	5.29319e-05
ENSMUST00000075052	Kcnh7	1.50716	9.2373e-16		ENSMUST00000160879	Coq8a	1.28407	0.000321246
ENSMUST00000111561	Clip1	1.50684	1.12168e-27		ENSMUST00000109852	Inpp4b	1.28317	0.00033307
ENSMUST00000065040	Arhgef15	1.5064	3.53122e-08		ENSMUST00000071233	Zfp516	1.28296	0.000106077
ENSMUST00000111566	Clip1	1.50623	1.32116e-27		ENSMUST00000172031	Inpp4b	1.28214	0.000358118
ENSMUST00000111564	Clip1	1.50595	1.26627e-27		ENSMUST00000107692	Trim2	1.28213	9.53231e-05
ENSMUST00000180516	Gm10544	1.5056	5.90199e-15		ENSMUST00000053681	Frrs1l	1.28161	5.21384e-05
ENSMUST00000107464	Trim46	1.50556	2.33816e-19		ENSMUST00000024797	Mocs1	1.27958	0.000380842
ENSMUST00000115720	Pde10a	1.50527	1.19181e-25		ENSMUST00000175858	Nptxr	1.27916	5.334e-05
ENSMUST00000189754	Mir124-2hg	1.50514	3.16275e-18		ENSMUST00000023057	Nptxr	1.27891	5.334e-05
ENSMUST00000063905	Clip1	1.50502	6.39565e-28		ENSMUST00000161583	2810442N19Rik	1.27757	0.000458117
ENSMUST00000090924	Trim46	1.50452	1.23841e-19		ENSMUST00000003612	Dusp3	1.27698	0.000310255
ENSMUST00000163701	Dzank1	1.50437	1.45834e-24		ENSMUST00000034650	Mcam	1.27634	0.000331523
ENSMUST00000081982	Dzank1	1.50437	1.45834e-24		ENSMUST00000173033	Mocs1	1.27616	0.000386324
ENSMUST00000198904	Gm42482	1.50412	2.33301e-10		ENSMUST00000165390	Mocs1	1.27605	0.00234875
ENSMUST00000160658	Csmd3	1.50343	9.30819e-19		ENSMUST00000100244	Olfm1	1.27545	5.54143e-05
ENSMUST00000100670	Csmd3	1.5033	9.44236e-19		ENSMUST00000113920	Olfm1	1.27481	5.7362e-05
ENSMUST00000162830	Csmd3	1.50319	9.53588e-19		ENSMUST00000107172	Dusp3	1.27402	0.000309733
ENSMUST00000182499	Mirg	1.50201	5.97963e-11		ENSMUST00000107173	Dusp3	1.27402	0.000309733
ENSMUST00000038757	Csdc2	1.5014	9.46284e-12		ENSMUST00000098852	Mcam	1.27334	0.000327808
ENSMUST00000206763	RP23-291B1.2	1.50069	2.21533e-06		ENSMUST00000191191	Snhg14	1.2733	7.41961e-05
ENSMUST00000047479	Pcdhac2	1.50033	1.00995e-30		ENSMUST00000166038	4930471C04Rik	1.2731	0.00171616
ENSMUST00000208008	Gm44829	1.49955	4.64726e-09		ENSMUST00000025645	Tmem132a	1.27295	3.6211e-05
ENSMUST00000039961	6820408C15Rik	1.49904	9.05026e-09		ENSMUST00000153878	Pcsk2os2	1.27268	0.000896147
ENSMUST00000130734	Gm4409	1.49904	2.92016e-08		ENSMUST00000115031	Arid5a	1.27217	0.00269376
ENSMUST00000180700	Gm2694	1.49849	6.86359e-15		ENSMUST00000120524	Tmem132a	1.27211	3.64014e-05
ENSMUST00000100203	Dip2b	1.49793	2.35721e-15		ENSMUST00000203619	Cntn3	1.27105	0.000225707
ENSMUST00000031382	Clip1	1.49763	8.82111e-30		ENSMUST00000101004	Per1	1.27075	0.000252597
ENSMUST00000059056	Slc12a8	1.49748	4.44634e-14		ENSMUST00000033930	Dusp4	1.26988	0.00119841
ENSMUST00000119173	Slc12a8	1.49707	3.89204e-14		ENSMUST00000181258	Gm26811	1.26877	7.32718e-05
ENSMUST00000180806	Gm2694	1.49604	1.10709e-14		ENSMUST00000090826	Rapgef4	1.26773	7.8638e-05
ENSMUST00000149440	Pde10a	1.49586	1.08418e-24		ENSMUST00000102698	Rapgef4	1.26763	7.78658e-05
ENSMUST00000108236	Spint2	1.49496	5.4957e-12		ENSMUST00000028525	Rapgef4	1.26703	8.81513e-05
ENSMUST00000098604	Spint2	1.49496	5.4957e-12		ENSMUST00000163979	Map4	1.26596	3.69939e-05
ENSMUST00000179624	Park2	1.49468	6.16494e-10		ENSMUST00000108917	Phactr3	1.2649	3.86323e-05
ENSMUST00000110520	Trim9	1.49451	2.18174e-29		ENSMUST00000022275	Ankrd55	1.26308	0.000116068
ENSMUST00000110522	Trim9	1.49451	2.18174e-29		ENSMUST00000165593	Ankrd55	1.26308	0.000116068
ENSMUST00000113559	Fnbp1	1.49448	1.11603e-15		ENSMUST00000108916	Phactr3	1.26268	3.87437e-05
ENSMUST00000211641	Stx3	1.49311	1.94528e-10		ENSMUST00000066197	Asic2	1.26145	0.000969114
ENSMUST00000108671	Arhgef15	1.49269	3.60584e-08		ENSMUST00000073054	Mppe1	1.2603	0.000356793
ENSMUST00000075774	Tubb2b	1.49256	2.05279e-07		ENSMUST00000169927	Adora1	1.25816	0.000151927
ENSMUST00000122427	Slc12a8	1.49224	1.08318e-13		ENSMUST00000020706	Adcy1	1.25748	0.000155745
ENSMUST00000119703	Tmem145	1.49196	4.35844e-19		ENSMUST00000061925	Plcxd3	1.25724	5.4021e-05
ENSMUST00000108409	Tmem145	1.49196	4.35844e-19		ENSMUST00000025202	Kcnc1	1.25495	8.08344e-05
ENSMUST00000188737	Lrp8os2	1.4919	4.85322e-20		ENSMUST00000033339	Trim66	1.25383	0.00187914
ENSMUST00000024647	Pde10a	1.49184	2.77054e-24		ENSMUST00000106741	Trim66	1.25383	0.00187914
ENSMUST00000118367	Psg16	1.49168	9.71942e-12		ENSMUST00000099742	Cfap44	1.25359	0.00029866
ENSMUST00000161583	2810442N19Rik	1.49152	8.35295e-13		ENSMUST00000103124	Hap1	1.25306	0.00217606
ENSMUST00000189588	Tmem108	1.49146	9.24385e-27		ENSMUST00000084621	Tbc1d2	1.25286	0.00215026
ENSMUST00000066078	Tbkbp1	1.49107	3.00868e-25		ENSMUST00000042529	Inpp4b	1.25189	0.000314183
ENSMUST00000107615	Tbkbp1	1.49107	3.00868e-25		ENSMUST00000025663	Tmem2	1.25187	4.14068e-05
ENSMUST00000189066	Tmem108	1.49089	1.00973e-26		ENSMUST00000096194	Tmem2	1.25187	4.14068e-05
ENSMUST00000183294	Gm27016	1.48996	3.96713e-19		ENSMUST00000049845	Plxna1	1.2515	4.82314e-05
ENSMUST00000169546	Cbarp	1.48991	1.03197e-21		ENSMUST00000155016	Dlgap1	1.25143	8.80999e-05
ENSMUST00000170219	Cbarp	1.48991	1.03197e-21		ENSMUST00000023132	Pde1b	1.25063	0.000437906
ENSMUST00000033930	Dusp4	1.48921	2.42126e-08		ENSMUST00000160789	Kif26b	1.2489	0.00022217
ENSMUST00000054598	Ablim2	1.48681	1.67603e-10		ENSMUST00000106640	Parva	1.24883	0.000215086
ENSMUST00000114206	Ablim2	1.48681	1.67603e-10		ENSMUST00000099368	Anks1b	1.24876	5.1694e-05
ENSMUST00000102521	Rap1gap2	1.48678	9.43717e-22		ENSMUST00000120049	Cfap44	1.24871	0.000294819
ENSMUST00000103120	Cnp	1.48635	0.00948884		ENSMUST00000052029	Ppip5k1	1.24737	5.31549e-05
ENSMUST00000121925	Slc12a8	1.4855	1.1234e-13		ENSMUST00000027151	Myl1	1.24724	0.00228828
ENSMUST00000114204	Ablim2	1.48506	1.71617e-10		ENSMUST00000118737	Tmem159	1.24661	0.00448928
ENSMUST00000101280	Ablim2	1.485	1.659e-10		ENSMUST00000110626	Ppip5k1	1.24658	5.21431e-05
ENSMUST00000047720	Ptchd2	1.48477	8.85411e-21		ENSMUST00000109107	Wwox	1.24544	0.00187098
ENSMUST00000180603	Gm16958	1.48474	2.5316e-16		ENSMUST00000141930	Gm15816	1.24411	0.000503939
ENSMUST00000133191	Nbeal2	1.48464	3.17984e-12		ENSMUST00000209750	Hdac9	1.24306	0.00031843
ENSMUST00000167320	Nbeal2	1.48464	3.17984e-12		ENSMUST00000209990	Hdac9	1.24306	0.00031843
ENSMUST00000098605	Gm10645	1.48455	3.11502e-09		ENSMUST00000023454	Dlg1	1.24299	3.64852e-05
ENSMUST00000114205	Ablim2	1.48395	1.80949e-10		ENSMUST00000032386	Bhlhe41	1.24291	0.000751957
ENSMUST00000105257	Slc16a7	1.48281	6.96964e-16		ENSMUST00000177755	Maml2	1.24265	0.000129031
ENSMUST00000122374	Serinc2	1.48261	2.95714e-23		ENSMUST00000111808	Neurl1a	1.24175	3.54511e-05
ENSMUST00000053037	Pcdhb7	1.48247	1.34226e-05		ENSMUST00000086465	Adora1	1.24077	0.000164752
ENSMUST00000192069	Tnr	1.48245	0.00225678		ENSMUST00000095045	St6galnac6	1.24058	0.000424968
ENSMUST00000196488	Nbeal2	1.4824	4.40495e-12		ENSMUST00000095044	St6galnac6	1.24027	0.000417932
ENSMUST00000063318	Slc16a7	1.48238	1.15862e-16		ENSMUST00000115205	Dlg1	1.2399	3.64852e-05
ENSMUST00000181792	Gm16958	1.48232	5.95862e-15		ENSMUST00000100001	Dlg1	1.2399	3.64852e-05
ENSMUST00000049452	Tmem108	1.48205	1.39733e-30		ENSMUST00000064477	Dlg1	1.2399	3.64852e-05
ENSMUST00000181898	Gm2694	1.47982	1.38431e-15		ENSMUST00000111495	Ptprj	1.23948	8.12428e-05
ENSMUST00000117338	Eml2	1.47965	3.72802e-16		ENSMUST00000113290	St6galnac6	1.23947	0.000419942
ENSMUST00000095521	Zdhhc22	1.47929	0.000330801		ENSMUST00000081619	Sh3pxd2a	1.23929	0.000153887
ENSMUST00000162545	Gm16564	1.47755	1.77833e-12		ENSMUST00000111800	Sh3pxd2a	1.23929	0.000153887
ENSMUST00000196075	Gm42484	1.47726	2.99974e-07		ENSMUST00000115201	Dlg1	1.23885	3.64852e-05
ENSMUST00000048502	Eml2	1.47695	9.42148e-14		ENSMUST00000209902	Hdac9	1.2376	0.00030883
ENSMUST00000105996	Serinc2	1.47656	2.528e-23		ENSMUST00000156546	Cerk	1.23634	0.000766931
ENSMUST00000204469	Gm44257	1.47488	4.14257e-17		ENSMUST00000107773	Tmod1	1.23531	0.000709142
ENSMUST00000120595	Eml2	1.47456	7.59998e-14		ENSMUST00000034004	Pdgfrl	1.23411	0.00521183
ENSMUST00000202223	Slc12a5	1.47433	2.62239e-16		ENSMUST00000102694	Ptgfrn	1.23403	0.00209693
ENSMUST00000150782	Atcayos	1.47416	6.29542e-18		ENSMUST00000115196	Dlg1	1.23391	4.2064e-05
ENSMUST00000129347	Ablim2	1.47413	2.11085e-10		ENSMUST00000123014	Gm6938	1.23383	0.00487199
ENSMUST00000181848	Gm26593	1.47396	8.58803e-10		ENSMUST00000133371	Stox1	1.23331	0.00154498
ENSMUST00000112357	Lemd1	1.47394	5.82636e-23		ENSMUST00000038191	Adora1	1.23273	0.000137634
ENSMUST00000046506	Clcf1	1.47374	8.80525e-10		ENSMUST00000120564	Igfbp2	1.23181	0.000361629
ENSMUST00000020107	Atp2b1	1.47218	7.08144e-17		ENSMUST00000100294	Gm10837	1.23172	0.00166591
ENSMUST00000188169	Lemd1	1.47213	6.01579e-23		ENSMUST00000033210	Tmem159	1.23154	0.00436626
ENSMUST00000052125	Pard6b	1.47196	1.20263e-07		ENSMUST00000098266	Arrb1	1.23152	8.45088e-05
ENSMUST00000167487	Vldlr	1.47184	3.78851e-27		ENSMUST00000179755	Arrb1	1.23152	8.45088e-05
ENSMUST00000113451	Slc22a12	1.47118	2.04942e-08		ENSMUST00000209595	Gm15802	1.23114	0.00675263
ENSMUST00000059343	Epha10	1.47077	8.31382e-07		ENSMUST00000193117	Ralyl	1.23054	6.35323e-05
ENSMUST00000098308	Dlg2	1.46971	3.45279e-15		ENSMUST00000118733	Ank1	1.22988	0.000153887
ENSMUST00000120475	Peli3	1.46962	6.36157e-08		ENSMUST00000084038	Ank1	1.22988	0.000153999
ENSMUST00000181543	Mirg	1.46946	3.68582e-09		ENSMUST00000103065	Phactr3	1.22919	4.61788e-05
ENSMUST00000204742	Gm43869	1.46863	2.07392e-09		ENSMUST00000115705	Nrg2	1.22865	5.14592e-05
ENSMUST00000091636	Lrrtm2	1.46858	1.81913e-17		ENSMUST00000068116	Lrrfip1	1.22858	4.80765e-05
ENSMUST00000015511	Plxnd1	1.46842	1.18412e-18		ENSMUST00000098660	Thsd4	1.2263	0.00444204
ENSMUST00000182994	Ank2	1.46814	1.28324e-14		ENSMUST00000163139	Plxna1	1.22624	4.66355e-05
ENSMUST00000032949	Coro1a	1.46784	5.63122e-12		ENSMUST00000115712	Nrg2	1.22607	5.11066e-05
ENSMUST00000064594	Slc8a3	1.46768	9.46821e-20		ENSMUST00000115713	Nrg2	1.22607	5.11066e-05
ENSMUST00000085238	Slc8a3	1.46654	7.51508e-20		ENSMUST00000171654	Thsd4	1.22529	0.00455502
ENSMUST00000161820	9330158H04Rik	1.46539	2.49921e-08		ENSMUST00000111493	Ptprj	1.22496	7.39305e-05
ENSMUST00000190088	1700024B18Rik	1.46516	7.32355e-11		ENSMUST00000070070	Dnaja4	1.22473	0.000930506
ENSMUST00000194677	Lamb3	1.46405	1.52603e-08		ENSMUST00000106903	Kcnh6	1.22461	0.000354145
ENSMUST00000014927	Plekhg4	1.46385	2.72297e-10		ENSMUST00000001965	Kcnh6	1.2243	0.000347342
ENSMUST00000128921	Prlr	1.46373	2.42112e-08		ENSMUST00000161017	Kif26b	1.22422	0.000344387
ENSMUST00000125541	Trnp1	1.46366	1.95383e-08		ENSMUST00000173248	Ank1	1.22398	0.000158893
ENSMUST00000036928	Ephx1	1.46361	1.12214e-07		ENSMUST00000108373	Ralyl	1.22336	0.00186068
ENSMUST00000111068	Ephx1	1.46361	1.12214e-07		ENSMUST00000047812	Dpp4	1.22155	0.00104555
ENSMUST00000122314	Slc12a8	1.46339	5.86522e-11		ENSMUST00000108915	Phactr3	1.22103	4.38032e-05
ENSMUST00000085374	Slc17a7	1.46332	7.45055e-11		ENSMUST00000056890	Fbxl22	1.22023	0.000341805
ENSMUST00000111669	Tnr	1.46329	0.00111372		ENSMUST00000062613	Tdrp	1.21991	0.0071355
ENSMUST00000142008	Gm16351	1.46318	8.87806e-10		ENSMUST00000038407	Larp6	1.2194	0.000173576
ENSMUST00000021550	Arg2	1.46309	7.11379e-14		ENSMUST00000098346	Man2a2	1.21927	0.000158893
ENSMUST00000128450	Prlr	1.46184	1.66854e-08		ENSMUST00000094532	Gm20449	1.21878	0.000904588
ENSMUST00000167887	Nrxn3	1.46152	4.36866e-13		ENSMUST00000153128	Cnnm4	1.21846	0.000153887
ENSMUST00000095266	Nxph4	1.46106	1.46904e-08		ENSMUST00000103066	Phactr3	1.21838	4.38968e-05
ENSMUST00000048068	Arrdc4	1.46074	2.90693e-10		ENSMUST00000081879	St6galnac6	1.21812	0.000667259
ENSMUST00000121789	Syn3	1.46023	2.59151e-18		ENSMUST00000077489	Scn1a	1.21643	3.91505e-05
ENSMUST00000097837	Rap1gap	1.4598	3.23464e-13		ENSMUST00000050880	Slc26a11	1.21391	0.00258666
ENSMUST00000182208	Slc8a3	1.45973	7.7025e-19		ENSMUST00000028905	Pcsk2	1.21337	0.000184021
ENSMUST00000131668	Rusc2	1.45843	6.61618e-23		ENSMUST00000089874	Mcc	1.21332	0.00293504
ENSMUST00000037636	Ina	1.45822	2.9347e-14		ENSMUST00000072111	St6galnac6	1.21316	0.000481113
ENSMUST00000051014	Exph5	1.45624	2.16175e-07		ENSMUST00000025631	Ostf1	1.21262	0.000196746
ENSMUST00000148257	Prlr	1.45619	2.38028e-08		ENSMUST00000112371	Scn1a	1.21236	3.98123e-05
ENSMUST00000118455	Lrp1	1.45549	1.16827e-17		ENSMUST00000124210	A430018G15Rik	1.21171	0.000347342
ENSMUST00000144602	B3gat2	1.4554	1.70993e-12		ENSMUST00000193993	Gm37573	1.21083	0.000237912
ENSMUST00000190117	Gm28960	1.45538	8.91301e-13		ENSMUST00000094951	Scn1a	1.20876	4.45307e-05
ENSMUST00000198310	Gm43662	1.45365	1.05373e-08		ENSMUST00000121075	Ank1	1.20853	0.00059122
ENSMUST00000194796	Kcnmb2	1.45283	1.84697e-09		ENSMUST00000103208	Tmem201	1.20798	0.000634274
ENSMUST00000023138	Shisa9	1.45268	2.78673e-17		ENSMUST00000139924	Rit2	1.20739	0.000588177
ENSMUST00000170672	Shisa9	1.45193	3.01586e-17		ENSMUST00000111807	Neurl1a	1.2066	4.48554e-05
ENSMUST00000057907	Fbxo44	1.45185	4.08024e-16		ENSMUST00000106643	Parva	1.20659	5.334e-05
ENSMUST00000117134	Slc12a8	1.45164	1.01509e-10		ENSMUST00000180387	Gm2115	1.20595	0.00335158
ENSMUST00000185804	Mir124-2hg	1.45124	1.08893e-16		ENSMUST00000130992	Atp6v1g2	1.20569	0.00392283
ENSMUST00000107112	Capn5	1.45109	2.17154e-10		ENSMUST00000022721	Cln5	1.20529	0.00071831
ENSMUST00000144368	Gm13974	1.4496	2.36646e-08		ENSMUST00000032159	Cntn3	1.2051	0.00019515
ENSMUST00000071399	Psg16	1.44932	1.29224e-14		ENSMUST00000060418	Pnma3	1.20439	0.00078013
ENSMUST00000203365	Zim3	1.44928	5.37257e-15		ENSMUST00000102761	Cacnb4	1.20419	6.93879e-05
ENSMUST00000047328	Igfbp2	1.448	6.23677e-19		ENSMUST00000102760	Cacnb4	1.20417	6.93879e-05
ENSMUST00000120564	Igfbp2	1.44784	1.70714e-19		ENSMUST00000155309	Tmem56	1.20356	9.32544e-05
ENSMUST00000106904	Pde4b	1.44751	2.46944e-29		ENSMUST00000200561	Gm42723	1.20331	0.000954702
ENSMUST00000191191	Snhg14	1.44662	1.29831e-17		ENSMUST00000110627	Ppip5k1	1.20304	4.90782e-05
ENSMUST00000045706	Cftr	1.4464	2.4135e-06		ENSMUST00000110628	Ppip5k1	1.20295	4.90782e-05
ENSMUST00000195943	Smarcd3	1.44596	1.36767e-24		ENSMUST00000033030	Parva	1.20086	4.90782e-05
ENSMUST00000167160	Fbxo44	1.44593	7.11456e-16		ENSMUST00000110625	Ppip5k1	1.20039	4.83909e-05
ENSMUST00000027404	Ptprn	1.4455	7.91119e-14		ENSMUST00000043441	Bcor	1.20026	0.00219672
ENSMUST00000140583	B3gat2	1.44533	2.69407e-12		ENSMUST00000113054	Shroom3	1.19961	0.000883671
ENSMUST00000185693	Snhg14	1.44488	9.25109e-16		ENSMUST00000053668	Gpr68	1.1987	0.00113063
ENSMUST00000080666	Ndrg4	1.44435	2.16452e-26		ENSMUST00000147875	Lyrm9	1.19649	0.000556339
ENSMUST00000146358	Tle2	1.44395	9.50341e-11		ENSMUST00000047328	Igfbp2	1.19594	0.000346932
ENSMUST00000073139	Ndrg4	1.44392	1.90149e-26		ENSMUST00000021271	Per1	1.19467	0.000318567
ENSMUST00000024704	Flywch2	1.44309	2.15974e-10		ENSMUST00000170127	Oxr1	1.19457	4.99094e-05
ENSMUST00000102547	Fmn1	1.44274	1.12325e-15		ENSMUST00000022918	Oxr1	1.19403	5.13273e-05
ENSMUST00000098760	Tnfaip8l3	1.44266	3.58073e-11		ENSMUST00000090095	Oxr1	1.19398	5.13216e-05
ENSMUST00000102818	St6galnac4	1.44147	1.37405e-22		ENSMUST00000112366	Scn1a	1.19166	4.25274e-05
ENSMUST00000073879	Fnbp1	1.44041	1.49455e-14		ENSMUST00000087541	Trmt2b	1.19056	0.00119862
ENSMUST00000099576	Fmn1	1.4402	1.18775e-15		ENSMUST00000106928	Slc22a15	1.19025	5.55948e-05
ENSMUST00000113560	Fnbp1	1.44017	1.75847e-14		ENSMUST00000199117	Gm43610	1.19022	0.00215157
ENSMUST00000113562	Fnbp1	1.44015	1.75847e-14		ENSMUST00000171340	Oplah	1.19019	0.002416
ENSMUST00000113564	Fnbp1	1.43976	1.50399e-14		ENSMUST00000126462	Rapgef4os1	1.18955	6.72865e-05
ENSMUST00000135211	Tle2	1.43965	1.09821e-10		ENSMUST00000113252	Trmt2b	1.18844	0.0012086
ENSMUST00000100208	Fnbp1	1.43875	9.73236e-15		ENSMUST00000185712	9130019P16Rik	1.18745	4.96627e-05
ENSMUST00000075326	Fnbp1	1.4387	9.60112e-15		ENSMUST00000026541	Caly	1.18681	0.00706139
ENSMUST00000100207	Fnbp1	1.4387	9.60112e-15		ENSMUST00000211283	Caly	1.18681	0.00706139
ENSMUST00000113555	Fnbp1	1.4387	9.60112e-15		ENSMUST00000131501	D030028A08Rik	1.18623	0.00193015
ENSMUST00000200370	Gm42898	1.4386	8.28053e-05		ENSMUST00000109426	Arhgef28	1.18537	0.0034391
ENSMUST00000107942	Atp8b5	1.43853	2.79575e-09		ENSMUST00000137478	0610040F04Rik	1.18475	0.00231545
ENSMUST00000109935	Syndig1	1.43765	1.05958e-26		ENSMUST00000117098	Cnpy1	1.18448	0.000107245
ENSMUST00000109934	Syndig1	1.43748	1.07669e-26		ENSMUST00000023222	Oplah	1.18332	0.00248894
ENSMUST00000105705	Fbxo44	1.43734	1.29547e-15		ENSMUST00000211044	Caly	1.18312	0.00690184
ENSMUST00000109686	Neto2	1.4373	1.27011e-17		ENSMUST00000162545	Gm16564	1.18212	0.00070501
ENSMUST00000180771	Gm26723	1.43679	3.30652e-08		ENSMUST00000033947	Ank1	1.18018	0.000372303
ENSMUST00000028377	Scn2a1	1.43669	7.87743e-27		ENSMUST00000166758	Caly	1.17987	0.0069258
ENSMUST00000212152	Nyap1	1.43641	1.33171e-16		ENSMUST00000169885	Slc6a9	1.17799	0.00443509
ENSMUST00000208136	Lmo1	1.43608	1.90724e-07		ENSMUST00000181416	Pvt1	1.17733	0.00463357
ENSMUST00000053116	Hs3st1	1.43585	2.49832e-06		ENSMUST00000030021	Coro2a	1.177	0.000148279
ENSMUST00000106739	Trim66	1.43452	0.000349498		ENSMUST00000108228	Usp13	1.17618	0.000173432
ENSMUST00000117798	Zfr2	1.43429	1.91675e-24		ENSMUST00000030290	Inadl	1.17602	4.80765e-05
ENSMUST00000129950	Atcayos	1.43288	7.88455e-16		ENSMUST00000107757	Coro2a	1.17481	0.000148635
ENSMUST00000106364	Coro1a	1.43283	2.16409e-11		ENSMUST00000191441	1700019D03Rik	1.17466	0.00875528
ENSMUST00000181702	Gm26578	1.43202	3.13e-08		ENSMUST00000141601	Cnpy1	1.17388	4.80765e-05
ENSMUST00000033828	Gas6	1.43187	4.8391e-19		ENSMUST00000107415	Zfp618	1.17159	6.05543e-05
ENSMUST00000040971	Capn5	1.43071	2.4182e-11		ENSMUST00000115029	Arid5a	1.17129	0.00235138
ENSMUST00000197856	C230031I18Rik	1.43054	3.07129e-08		ENSMUST00000120284	N6amt1	1.17114	0.00389616
ENSMUST00000171403	Fam110b	1.43	1.17326e-19		ENSMUST00000102792	Inadl	1.17056	4.38968e-05
ENSMUST00000195454	A730004F24Rik	1.42996	4.43285e-12		ENSMUST00000105643	Trp73	1.16924	0.000185643
ENSMUST00000077902	Gfap	1.42993	0.000634467		ENSMUST00000045846	Sfxn5	1.16825	7.88335e-05
ENSMUST00000055946	Gpr158	1.42967	1.07857e-19		ENSMUST00000072312	Usp13	1.168	0.00016072
ENSMUST00000172302	Vldlr	1.42778	5.76294e-22		ENSMUST00000109616	Cbx7	1.16776	0.00337323
ENSMUST00000047786	March4	1.42736	1.85409e-26		ENSMUST00000045286	Tmem59l	1.16751	0.000597487
ENSMUST00000180748	Gm26780	1.42711	1.79943e-13		ENSMUST00000166748	Per1	1.16725	0.000428149
ENSMUST00000064187	Thra	1.42708	1.18929e-27		ENSMUST00000115032	Arid5a	1.1672	0.00241828
ENSMUST00000108691	Dnah9	1.42697	2.92668e-05		ENSMUST00000089293	Cbx7	1.16675	0.00336655
ENSMUST00000047645	Vldlr	1.42664	6.20864e-22		ENSMUST00000021938	Aaed1	1.1659	0.000203163
ENSMUST00000106107	Rab40b	1.42633	3.68556e-10		ENSMUST00000208008	Gm44829	1.1657	0.000374035
ENSMUST00000179989	St6galnac4	1.42575	8.86459e-22		ENSMUST00000178192	Fam205a3	1.16552	0.00206692
ENSMUST00000115406	Cftr	1.42546	2.62011e-06		ENSMUST00000106035	Ccdc28b	1.16525	0.00025491
ENSMUST00000126587	Gm20479	1.42392	4.51431e-10		ENSMUST00000110316	Galnt7	1.16413	4.79968e-05
ENSMUST00000098151	Lingo2	1.4239	6.1122e-21		ENSMUST00000032995	Arrb1	1.16383	6.72865e-05
ENSMUST00000100067	Scn2a1	1.42378	3.48089e-26		ENSMUST00000034021	Galnt7	1.16368	4.77013e-05
ENSMUST00000195993	Gm43010	1.42327	1.21901e-11		ENSMUST00000097762	Trp73	1.16361	0.000200581
ENSMUST00000044895	Rcan2	1.42317	7.86473e-26		ENSMUST00000190824	Slc22a15	1.16338	6.24755e-05
ENSMUST00000067444	Gfap	1.42274	0.00093683		ENSMUST00000108372	Ralyl	1.16288	5.47688e-05
ENSMUST00000160191	Plekhg4	1.42203	3.10096e-09		ENSMUST00000074525	Gulp1	1.16247	0.00530724
ENSMUST00000003754	Calb2	1.42189	0.00277165		ENSMUST00000171075	Ralyl	1.16222	5.47688e-05
ENSMUST00000186458	Rgs6	1.42053	1.53606e-30		ENSMUST00000004294	Kifc2	1.1622	0.000172822
ENSMUST00000118326	Nyap1	1.42046	1.91887e-17		ENSMUST00000109091	Jade2	1.1621	0.00208081
ENSMUST00000046765	Kcnk1	1.4198	1.95261e-10		ENSMUST00000105256	Ctdsp2	1.16203	3.90949e-05
ENSMUST00000167755	Trim9	1.4196	6.52274e-27		ENSMUST00000208961	RP24-274B19.2	1.16191	0.000317767
ENSMUST00000212831	Kcnk1	1.4186	1.82943e-10		ENSMUST00000192209	Ralyl	1.16131	5.43658e-05
ENSMUST00000024860	Ehd3	1.41845	7.21881e-16		ENSMUST00000064814	Zfp618	1.16112	5.05582e-05
ENSMUST00000098768	AI593442	1.41838	4.90506e-11		ENSMUST00000030586	Ccdc28b	1.16025	0.000169069
ENSMUST00000185674	Rgs6	1.4182	2.58262e-30		ENSMUST00000028689	Lrp4	1.1593	0.00131303
ENSMUST00000186323	Rgs6	1.4182	2.58262e-30		ENSMUST00000161599	4930594M22Rik	1.15718	9.77683e-05
ENSMUST00000054836	Hrk	1.41786	7.85899e-05		ENSMUST00000170711	Jade1	1.15659	0.000910847
ENSMUST00000213082	RP23-11D11.1	1.41783	2.82219e-10		ENSMUST00000059034	Sfxn5	1.15649	0.000137311
ENSMUST00000114203	Ablim2	1.41773	4.71934e-09		ENSMUST00000183294	Gm27016	1.15467	5.68284e-05
ENSMUST00000186309	Rgs6	1.41723	2.66612e-30		ENSMUST00000107750	Tbc1d2	1.15456	0.00317947
ENSMUST00000135452	Slc7a10	1.41716	0.00130648		ENSMUST00000118882	Cnpy1	1.15416	6.35323e-05
ENSMUST00000202210	Rgs6	1.41713	1.93639e-30		ENSMUST00000160854	Gulp1	1.15371	0.00508931
ENSMUST00000061506	Tmtc2	1.41637	4.64941e-14		ENSMUST00000102605	Per1	1.15289	0.000456663
ENSMUST00000106267	Stx1b	1.41537	8.26725e-19		ENSMUST00000109331	Plxnb2	1.1523	4.34848e-05
ENSMUST00000200911	Rgs6	1.41477	4.09411e-30		ENSMUST00000030043	Zfp618	1.15212	6.49414e-05
ENSMUST00000185665	Rgs6	1.41456	4.47325e-30		ENSMUST00000085060	Amigo3	1.15186	0.00118978
ENSMUST00000181723	Gm26721	1.41448	6.79067e-09		ENSMUST00000041543	Vgf	1.15175	0.00662388
ENSMUST00000119060	Celf5	1.41439	1.81622e-22		ENSMUST00000020655	Jade2	1.14931	0.00216646
ENSMUST00000102514	Rtn4rl1	1.41422	1.04577e-12		ENSMUST00000109090	Jade2	1.14931	0.00216646
ENSMUST00000186848	Rgs6	1.41404	4.61016e-30		ENSMUST00000022369	Vcl	1.14926	9.79591e-05
ENSMUST00000209479	Neto2	1.41404	1.40892e-16		ENSMUST00000060808	Plxnb2	1.14843	4.25274e-05
ENSMUST00000041106	Trim67	1.41308	2.14863e-28		ENSMUST00000145111	9130019P16Rik	1.14656	4.93757e-05
ENSMUST00000167588	Trim67	1.41308	2.14863e-28		ENSMUST00000093962	Ccnd1	1.14639	0.00157109
ENSMUST00000057209	Sgsm1	1.41234	1.75006e-26		ENSMUST00000032331	Grin2a	1.14574	0.000145144
ENSMUST00000093166	Cyfip2	1.41223	8.28e-25		ENSMUST00000195400	Gm37954	1.14565	0.00325389
ENSMUST00000165599	Cyfip2	1.41216	8.2586e-25		ENSMUST00000199708	Grin2a	1.14526	0.000141803
ENSMUST00000093165	Cyfip2	1.41216	8.2586e-25		ENSMUST00000115835	Grin2a	1.14464	0.000145088
ENSMUST00000042701	Mxd4	1.41205	1.25217e-19		ENSMUST00000181898	Gm2694	1.14432	6.76604e-05
ENSMUST00000041318	Ndrg4	1.41091	4.95405e-26		ENSMUST00000189867	9330175M20Rik	1.14369	0.000412236
ENSMUST00000053568	Lingo1	1.41089	5.4184e-27		ENSMUST00000120068	Cnpy1	1.14357	5.40454e-05
ENSMUST00000189373	Spock1	1.41076	2.88017e-18		ENSMUST00000121705	Stx4a	1.14261	0.000393822
ENSMUST00000042470	Zkscan2	1.41073	5.44885e-15		ENSMUST00000033075	Stx4a	1.14196	0.000389273
ENSMUST00000187852	Spock1	1.41036	3.18967e-18		ENSMUST00000164877	Rims1	1.14176	4.61932e-05
ENSMUST00000036992	Lmo1	1.41019	4.60232e-07		ENSMUST00000022517	Cryl1	1.14151	0.000323541
ENSMUST00000025295	Spry4	1.41015	4.51463e-09		ENSMUST00000072235	1700019A02Rik	1.14079	0.000337851
ENSMUST00000172326	Spock1	1.41009	2.55023e-18		ENSMUST00000193899	Pcdh11x	1.13949	0.000626906
ENSMUST00000210780	Slc16a7	1.40951	3.1239e-19		ENSMUST00000180587	Tnfsfm13	1.13905	0.00405014
ENSMUST00000185502	Spock1	1.4095	2.61949e-18		ENSMUST00000101045	Atp2b2	1.13831	0.000194804
ENSMUST00000160789	Kif26b	1.40941	1.12974e-27		ENSMUST00000201862	Gm43588	1.13764	0.00167627
ENSMUST00000120856	Celf5	1.40906	1.34428e-19		ENSMUST00000025646	Slc15a3	1.13749	0.00192469
ENSMUST00000019268	Scrn1	1.40894	2.61435e-28		ENSMUST00000190748	1700019A02Rik	1.13697	0.000344494
ENSMUST00000038191	Adora1	1.40892	9.34156e-10		ENSMUST00000044734	Rims4	1.1354	0.00014562
ENSMUST00000045522	Ccser1	1.4088	4.00047e-13		ENSMUST00000182119	Rian	1.13518	0.00290377
ENSMUST00000136892	Pgbd5	1.40859	4.0814e-20		ENSMUST00000111154	Fam228a	1.13505	0.00128323
ENSMUST00000108124	Lingo2	1.40845	2.00307e-21		ENSMUST00000105972	Epb41	1.13456	5.74421e-05
ENSMUST00000110890	Prkar1b	1.40824	1.10685e-19		ENSMUST00000066987	Galnt10	1.13421	0.00314817
ENSMUST00000061789	Nyap1	1.40781	1.99143e-17		ENSMUST00000181807	Gm26732	1.13411	0.00366801
ENSMUST00000026973	Prkar1b	1.40768	1.34943e-19		ENSMUST00000055944	Fam205c	1.13283	0.000563623
ENSMUST00000200829	Scn2a1	1.40691	2.75759e-25		ENSMUST00000108236	Spint2	1.13229	0.00079993
ENSMUST00000186271	Spock1	1.40681	4.0911e-18		ENSMUST00000098604	Spint2	1.13229	0.00079993
ENSMUST00000098106	Rusc2	1.4065	2.36371e-25		ENSMUST00000180806	Gm2694	1.13206	5.88674e-05
ENSMUST00000103065	Phactr3	1.40633	1.8127e-21		ENSMUST00000143429	Trp73os	1.1319	0.00314871
ENSMUST00000111668	Camkk2	1.40622	2.53497e-24		ENSMUST00000193882	Gm6525	1.13186	0.00301139
ENSMUST00000191107	Rgs6	1.40615	8.56296e-30		ENSMUST00000168992	Ncald	1.13142	6.39935e-05
ENSMUST00000108380	Fam110b	1.40608	5.07776e-21		ENSMUST00000180838	Gm2464	1.13128	0.000352727
ENSMUST00000061594	Ankrd34b	1.40605	1.43713e-10		ENSMUST00000054917	Epb41	1.13122	6.23152e-05
ENSMUST00000120126	Serinc2	1.40548	1.5047e-21		ENSMUST00000105974	Epb41	1.13122	6.23152e-05
ENSMUST00000051344	Col19a1	1.40507	1.088e-09		ENSMUST00000089185	Zdhhc14	1.13027	5.06698e-05
ENSMUST00000197765	Gm43803	1.40484	4.32073e-06		ENSMUST00000090150	Ncald	1.13008	6.38344e-05
ENSMUST00000103252	Mir770	1.40467	2.69704e-08		ENSMUST00000184994	A330093E20Rik	1.12914	0.00612587
ENSMUST00000047935	Tspyl4	1.4039	1.30584e-15		ENSMUST00000212068	RP23-478N15.3	1.12865	0.00188321
ENSMUST00000130320	Fbxo7	1.40267	6.92639e-21		ENSMUST00000067741	Chn2	1.12851	5.40454e-05
ENSMUST00000171723	Gm17202	1.40242	6.66972e-08		ENSMUST00000180700	Gm2694	1.12813	5.80251e-05
ENSMUST00000110889	Prkar1b	1.40231	8.91378e-18		ENSMUST00000107027	Fmnl1	1.1258	0.000234745
ENSMUST00000101234	Rgs6	1.40171	1.30832e-29		ENSMUST00000059241	Sprn	1.12468	0.0010745
ENSMUST00000108950	6430548M08Rik	1.40156	3.08356e-11		ENSMUST00000190827	Vgf	1.12442	0.00881624
ENSMUST00000190549	Kirrel3	1.40155	5.53082e-12		ENSMUST00000167119	Paqr8	1.1238	0.00253189
ENSMUST00000115148	Kirrel3	1.40076	5.78248e-12		ENSMUST00000182952	1700120C18Rik	1.12359	0.00125009
ENSMUST00000045091	Kirrel3	1.40057	5.73745e-12		ENSMUST00000195442	Rabgap1l	1.12353	7.65463e-05
ENSMUST00000187625	Kirrel3	1.40056	5.73162e-12		ENSMUST00000151782	A230108P19Rik	1.12252	0.00256129
ENSMUST00000188933	Kirrel3	1.40056	5.71105e-12		ENSMUST00000186300	Gm28932	1.12119	0.00167451
ENSMUST00000187182	Kirrel3	1.40047	5.73471e-12		ENSMUST00000134110	Sncb	1.12091	0.00047638
ENSMUST00000105835	Rap1gap	1.40003	1.65725e-19		ENSMUST00000105644	Trp73	1.12032	8.46777e-05
ENSMUST00000097514	Gm10530	1.39997	0.00308814		ENSMUST00000084103	Ski	1.11979	8.04573e-05
ENSMUST00000105617	Ipcef1	1.39952	9.32812e-09		ENSMUST00000114401	Chn2	1.11967	5.45256e-05
ENSMUST00000207178	Lmo1	1.39932	2.67042e-07		ENSMUST00000030917	Ski	1.11961	8.04608e-05
ENSMUST00000161826	Gm38304	1.3993	1.03725e-25		ENSMUST00000026551	Dpysl4	1.11837	4.25274e-05
ENSMUST00000115708	Pde10a	1.39866	3.94212e-17		ENSMUST00000146114	Chn2	1.11822	5.334e-05
ENSMUST00000190332	4932413F04Rik	1.39734	3.50065e-06		ENSMUST00000042286	Fmnl1	1.11822	0.000231893
ENSMUST00000135378	Gm15337	1.39631	2.4219e-11		ENSMUST00000107978	Fam205c	1.11814	0.000619195
ENSMUST00000047243	Rap1gap	1.39597	2.35094e-19		ENSMUST00000039008	E330009J07Rik	1.11744	0.000255493
ENSMUST00000028826	Chgb	1.39569	3.62352e-09		ENSMUST00000075054	Nlgn1	1.11736	0.000117482
ENSMUST00000118763	Celf5	1.39533	1.12155e-20		ENSMUST00000108308	Nlgn1	1.11736	0.000117482
ENSMUST00000212297	Calb2	1.39499	0.00323043		ENSMUST00000098444	Pard6a	1.11735	0.007135
ENSMUST00000039160	Gpr176	1.39464	1.08785e-13		ENSMUST00000212352	Pard6a	1.11735	0.007135
ENSMUST00000209402	RP23-478L20.2	1.39443	7.66777e-09		ENSMUST00000210414	Tdrp	1.11682	0.00748592
ENSMUST00000203831	Gm43876	1.3944	1.0695e-06		ENSMUST00000191835	Nlgn1	1.11616	0.000117679
ENSMUST00000173108	Coro1a	1.39439	1.1124e-10		ENSMUST00000136187	Gm15735	1.11566	0.00130964
ENSMUST00000117420	Pde4d	1.39423	3.2883e-20		ENSMUST00000164716	Gm17114	1.11525	0.00545778
ENSMUST00000111167	Pld5	1.39334	1.26359e-20		ENSMUST00000161921	Gm10125	1.11502	4.79914e-05
ENSMUST00000212178	RP24-553O21.3	1.3931	6.3582e-11		ENSMUST00000011400	Adam19	1.11477	0.000186887
ENSMUST00000180222	Zbtb46	1.39294	2.13147e-16		ENSMUST00000180686	Gm26839	1.1143	0.0012086
ENSMUST00000051309	Olfm3	1.39277	1.15902e-05		ENSMUST00000105255	Ctdsp2	1.1141	0.000123168
ENSMUST00000105688	Pik3cd	1.39277	1.0086e-14		ENSMUST00000099512	Hlcs	1.1134	5.80251e-05
ENSMUST00000128869	Mapk10	1.39234	2.89401e-21		ENSMUST00000108846	Galnt10	1.11298	0.00566811
ENSMUST00000026225	Sema4g	1.39228	4.39094e-23		ENSMUST00000116594	Sfmbt2	1.11191	6.77904e-05
ENSMUST00000161801	Rgs6	1.39209	8.3066e-29		ENSMUST00000041105	Sfmbt2	1.11191	6.77904e-05
ENSMUST00000106258	Gaa	1.39204	9.02379e-07		ENSMUST00000133533	Trp73	1.11152	0.000186491
ENSMUST00000069520	Syp	1.39176	1.48205e-22		ENSMUST00000193603	Nlgn1	1.11085	0.000117663
ENSMUST00000027396	Abcb6	1.39079	1.84133e-05		ENSMUST00000109504	Vrk2	1.11017	0.00228368
ENSMUST00000115244	Col19a1	1.38963	6.80866e-09		ENSMUST00000187651	Paqr8	1.11006	0.00375761
ENSMUST00000115103	Gria3	1.38912	1.63708e-22		ENSMUST00000106134	Ttll7	1.11004	0.000246166
ENSMUST00000103139	Thra	1.38775	5.478e-28		ENSMUST00000078362	Vrk2	1.10981	0.00245399
ENSMUST00000060185	Fndc9	1.38679	1.48942e-12		ENSMUST00000164843	Capn1	1.10957	0.000820171
ENSMUST00000106882	Sgip1	1.38653	2.10985e-17		ENSMUST00000192677	Pcdh11x	1.10881	0.00040761
ENSMUST00000182997	Schip1	1.38634	5.29212e-18		ENSMUST00000025402	Gnal	1.10753	5.74421e-05
ENSMUST00000180418	Gm26854	1.38571	5.16489e-16		ENSMUST00000115145	Onecut2	1.10694	0.00197688
ENSMUST00000088779	Cxx1a	1.38522	3.03766e-07		ENSMUST00000175965	Onecut2	1.10694	0.00197688
ENSMUST00000150382	C030047K22Rik	1.38453	6.79426e-11		ENSMUST00000168684	Ankrd55	1.1066	0.000217399
ENSMUST00000076349	Gria3	1.38451	3.14912e-22		ENSMUST00000170269	Nab1	1.10413	0.000610897
ENSMUST00000165288	Gria3	1.38447	1.73523e-22		ENSMUST00000207816	Gm44560	1.10294	0.000154472
ENSMUST00000066824	Sgip1	1.38431	2.44093e-17		ENSMUST00000153610	3632454L22Rik	1.10095	0.00294565
ENSMUST00000115576	Lix1	1.38419	1.37227e-09		ENSMUST00000144094	Gm15527	1.10053	8.22214e-05
ENSMUST00000119171	Mxd4	1.38327	2.62908e-17		ENSMUST00000165630	Tom1	1.10046	0.000254
ENSMUST00000077972	Osbpl6	1.3832	1.37633e-20		ENSMUST00000138259	Gm15527	1.09993	8.29632e-05
ENSMUST00000111929	Osbpl6	1.3832	1.37633e-20		ENSMUST00000207355	RP24-252B21.3	1.09967	0.00101428
ENSMUST00000072481	Sgip1	1.38299	2.60287e-17		ENSMUST00000121184	Dpysl4	1.09929	4.66156e-05
ENSMUST00000023360	Mpv17l	1.38282	0.000117263		ENSMUST00000025891	Capn1	1.09879	0.000878185
ENSMUST00000063433	Eya2	1.38241	5.56029e-09		ENSMUST00000203091	Chn2	1.09767	5.7362e-05
ENSMUST00000115724	Pde10a	1.38216	1.43739e-14		ENSMUST00000203941	Chn2	1.09767	5.7362e-05
ENSMUST00000010753	Psen2	1.38214	5.37105e-08		ENSMUST00000204115	Chn2	1.09767	5.7362e-05
ENSMUST00000004294	Kifc2	1.38188	5.73029e-12		ENSMUST00000204746	Chn2	1.09767	5.7362e-05
ENSMUST00000080728	Sgip1	1.38042	2.9074e-17		ENSMUST00000204921	Chn2	1.09767	5.7362e-05
ENSMUST00000110042	Gm15440	1.38041	1.28513e-15		ENSMUST00000108333	Asph	1.0976	5.31549e-05
ENSMUST00000035148	Slco2a1	1.37933	2.62031e-08		ENSMUST00000108334	Asph	1.0976	5.31549e-05
ENSMUST00000121839	Kndc1	1.37881	0.00573413		ENSMUST00000108335	Asph	1.0976	5.31549e-05
ENSMUST00000106545	Cyp4x1	1.37878	2.30917e-07		ENSMUST00000033184	Tpp1	1.09668	0.000857897
ENSMUST00000179276	Taok3	1.37862	2.96681e-22		ENSMUST00000046212	Slc16a1	1.09655	0.00688829
ENSMUST00000086465	Adora1	1.37856	3.22351e-09		ENSMUST00000207696	Gm45176	1.0965	0.00340608
ENSMUST00000108915	Phactr3	1.37849	2.50551e-20		ENSMUST00000162650	Cd46	1.09571	0.000139884
ENSMUST00000115715	Pde10a	1.37825	1.92531e-14		ENSMUST00000078847	Tom1	1.09537	0.000265273
ENSMUST00000092889	Taok3	1.37806	2.71189e-22		ENSMUST00000046856	Chn2	1.09448	9.19735e-05
ENSMUST00000168871	Ankrd34b	1.37775	2.26007e-10		ENSMUST00000086580	Yap1	1.09401	0.00275578
ENSMUST00000111930	Osbpl6	1.37732	5.51983e-21		ENSMUST00000065353	Yap1	1.09401	0.00275578
ENSMUST00000105401	Trpm2	1.37703	8.11366e-13		ENSMUST00000102765	Col23a1	1.09396	0.0036717
ENSMUST00000205565	Gm44746	1.37699	1.40953e-09		ENSMUST00000068880	Paqr8	1.09371	0.00154213
ENSMUST00000181697	Gm26782	1.37642	8.60375e-10		ENSMUST00000167926	Acot7	1.09315	5.55948e-05
ENSMUST00000171689	Nfatc2	1.37642	2.39117e-07		ENSMUST00000108404	Tmem91	1.0924	0.000359343
ENSMUST00000097495	Dok6	1.37637	6.15142e-18		ENSMUST00000168878	Shroom3	1.09207	0.00139235
ENSMUST00000088778	Cxx1b	1.37596	3.15102e-06		ENSMUST00000030779	Acot7	1.09183	5.57545e-05
ENSMUST00000060418	Pnma3	1.37585	1.82066e-06		ENSMUST00000186451	Vgf	1.09134	0.00983575
ENSMUST00000108661	Chd3	1.37526	4.53547e-28		ENSMUST00000062108	Ikbke	1.09098	0.00277938
ENSMUST00000109838	Ntrk2	1.37479	2.01616e-16		ENSMUST00000114404	Arhgap4	1.09052	0.00280909
ENSMUST00000169927	Adora1	1.37451	3.17782e-09		ENSMUST00000113055	Shroom3	1.08957	0.0013249
ENSMUST00000200109	Camkk2	1.3739	5.76429e-24		ENSMUST00000137906	Arid5a	1.08895	0.00377859
ENSMUST00000100074	Vwa5b2	1.37355	2.97759e-07		ENSMUST00000168086	Jade1	1.08865	0.000697387
ENSMUST00000120508	Celf5	1.37348	3.16445e-18		ENSMUST00000103088	Elmo2	1.08846	5.23481e-05
ENSMUST00000107027	Fmnl1	1.3729	1.54841e-11		ENSMUST00000024823	Glo1	1.08756	0.00224136
ENSMUST00000035346	Nol4l	1.37288	2.09573e-17		ENSMUST00000167624	Glo1	1.08756	0.00224136
ENSMUST00000092971	Chd3	1.37267	2.08147e-28		ENSMUST00000025760	Chka	1.0869	5.334e-05
ENSMUST00000136521	Stum	1.37199	1.08861e-05		ENSMUST00000108405	Tmem91	1.08664	0.000363431
ENSMUST00000112848	Mapk10	1.37194	5.67959e-22		ENSMUST00000074046	Elmo2	1.08663	4.90782e-05
ENSMUST00000042286	Fmnl1	1.37165	1.16593e-11		ENSMUST00000094329	Elmo2	1.08663	4.90782e-05
ENSMUST00000179305	Sema4g	1.37148	9.00142e-23		ENSMUST00000096114	Rnls	1.08614	0.00105733
ENSMUST00000049146	Ephx4	1.37119	6.30311e-08		ENSMUST00000036825	Sncb	1.08599	0.00035594
ENSMUST00000105735	Zfp981	1.37071	2.6923e-19		ENSMUST00000111440	Adcy10	1.08526	0.000240381
ENSMUST00000166700	Gm17305	1.37032	2.11867e-06		ENSMUST00000111439	Adcy10	1.08526	0.000240381
ENSMUST00000177654	Pik3cd	1.37015	1.03788e-14		ENSMUST00000047511	Shtn1	1.08491	0.000125077
ENSMUST00000204871	Gm43882	1.36956	4.44001e-10		ENSMUST00000163821	Shtn1	1.08491	0.000125077
ENSMUST00000055947	Samd14	1.36934	1.92407e-28		ENSMUST00000088172	Hs6st2	1.084	5.08929e-05
ENSMUST00000159329	Slc24a4	1.36923	9.79235e-06		ENSMUST00000114871	Hs6st2	1.084	5.08929e-05
ENSMUST00000199979	Gm43009	1.36887	2.35657e-10		ENSMUST00000072055	Chka	1.08373	5.334e-05
ENSMUST00000164639	Htr7	1.36866	4.5015e-05		ENSMUST00000029575	Extl2	1.08372	0.000190688
ENSMUST00000166074	Htr7	1.36866	4.5015e-05		ENSMUST00000027852	Adcy10	1.08357	0.000236601
ENSMUST00000035020	Eomes	1.36787	7.703e-08		ENSMUST00000037854	Diaph2	1.08333	4.93331e-05
ENSMUST00000111105	Psen2	1.3674	3.95605e-07		ENSMUST00000110559	Lyst	1.08298	5.31549e-05
ENSMUST00000182077	Gm3693	1.3674	1.23954e-08		ENSMUST00000106501	Extl2	1.08187	0.000191783
ENSMUST00000180838	Gm2464	1.3673	6.5126e-07		ENSMUST00000210935	Gm2694	1.08162	6.32168e-05
ENSMUST00000111763	Eomes	1.36722	2.2047e-09		ENSMUST00000101492	E330009J07Rik	1.08053	0.000417733
ENSMUST00000079020	Slc24a4	1.36661	1.10882e-05		ENSMUST00000075363	Acot7	1.08039	5.79573e-05
ENSMUST00000187666	Snhg14	1.36661	1.24914e-19		ENSMUST00000026196	Got1	1.08001	0.000258193
ENSMUST00000117879	Pde4d	1.36632	4.6935e-20		ENSMUST00000079439	Tmem91	1.07944	0.000360659
ENSMUST00000137451	Nfatc2	1.36592	4.0789e-07		ENSMUST00000138390	4930412C18Rik	1.07851	0.00281991
ENSMUST00000211561	Stum	1.36573	4.33972e-06		ENSMUST00000167619	Diaph2	1.0785	4.90782e-05
ENSMUST00000075304	Stx3	1.36421	1.79732e-11		ENSMUST00000035288	Stab2	1.07841	0.00140646
ENSMUST00000100644	Bzrap1	1.36421	9.64916e-15		ENSMUST00000026357	Jph3	1.07816	6.01172e-05
ENSMUST00000039627	Bzrap1	1.36397	1.07534e-14		ENSMUST00000151289	Sgms1	1.07793	6.1839e-05
ENSMUST00000208488	Nrg1	1.36382	4.06436e-19		ENSMUST00000111668	Camkk2	1.0778	5.33629e-05
ENSMUST00000057634	Nrxn3	1.36339	6.93922e-11		ENSMUST00000113320	Diaph2	1.07776	4.90782e-05
ENSMUST00000185272	Snhg14	1.36303	1.5155e-24		ENSMUST00000114862	Sfmbt2	1.07614	0.000504872
ENSMUST00000084695	Galt	1.3627	2.62226e-07		ENSMUST00000114861	Sfmbt2	1.07614	0.000504872
ENSMUST00000108038	Galt	1.3627	2.62226e-07		ENSMUST00000114864	Sfmbt2	1.07547	0.000509993
ENSMUST00000078070	Ipcef1	1.36268	4.65529e-07		ENSMUST00000107756	Coro2a	1.07505	5.39462e-05
ENSMUST00000019283	Isyna1	1.36226	2.02152e-07		ENSMUST00000163093	Rnls	1.07491	0.00101488
ENSMUST00000210005	Isyna1	1.36226	2.02152e-07		ENSMUST00000148661	Tmtc4	1.07466	6.72775e-05
ENSMUST00000063263	Iqcj	1.36175	3.34764e-19		ENSMUST00000203345	Tpra1	1.07459	0.000369742
ENSMUST00000115722	Pde10a	1.36174	1.31804e-14		ENSMUST00000105607	Oprm1	1.07449	0.00375761
ENSMUST00000150146	Ablim2	1.36154	1.03759e-05		ENSMUST00000106502	Extl2	1.07438	0.000199061
ENSMUST00000208598	Nrg1	1.36143	3.73972e-19		ENSMUST00000126867	Tmtc4	1.074	6.6643e-05
ENSMUST00000211464	RP24-258B3.3	1.36139	5.86416e-06		ENSMUST00000043077	Thrsp	1.07254	0.0013467
ENSMUST00000034889	Hcn4	1.36118	3.16049e-11		ENSMUST00000195780	Gm42492	1.07222	0.00216056
ENSMUST00000111978	Taok3	1.36106	5.28426e-22		ENSMUST00000201684	Sds	1.07202	0.00374572
ENSMUST00000208205	Nrg1	1.36025	4.20505e-19		ENSMUST00000066540	Sds	1.07202	0.00374572
ENSMUST00000208617	Nrg1	1.36025	4.20505e-19		ENSMUST00000105652	Acot7	1.07168	5.334e-05
ENSMUST00000064107	Tbc1d30	1.35971	1.63691e-21		ENSMUST00000112295	Gmppb	1.07128	0.00151201
ENSMUST00000207470	Nrg1	1.3597	1.69514e-18		ENSMUST00000033430	Rab33a	1.07126	0.00231962
ENSMUST00000170680	Ipcef1	1.35959	1.97533e-06		ENSMUST00000200109	Camkk2	1.06989	5.3082e-05
ENSMUST00000110196	Slc22a22	1.35852	5.4076e-05		ENSMUST00000080666	Ndrg4	1.06975	4.81776e-05
ENSMUST00000047408	Atcay	1.35848	4.13715e-26		ENSMUST00000056047	Ankrd55	1.06931	0.000281598
ENSMUST00000207417	Nrg1	1.35773	7.66587e-19		ENSMUST00000055022	Tpra1	1.06807	0.000380987
ENSMUST00000038101	Hrh2	1.35637	8.20987e-05		ENSMUST00000018571	Ypel2	1.06772	0.000202253
ENSMUST00000167388	Gp1bb	1.3562	9.6303e-08		ENSMUST00000073139	Ndrg4	1.06763	4.81776e-05
ENSMUST00000102761	Cacnb4	1.35435	5.48653e-17		ENSMUST00000093195	Pard6a	1.06721	0.00952533
ENSMUST00000111466	C1qtnf4	1.3543	4.33448e-08		ENSMUST00000211888	Pard6a	1.06721	0.00952533
ENSMUST00000102760	Cacnb4	1.35427	5.57844e-17		ENSMUST00000212430	Pard6a	1.06721	0.00952533
ENSMUST00000086854	Mapk10	1.35404	2.95714e-23		ENSMUST00000204765	Tpra1	1.06674	0.00038195
ENSMUST00000034281	6430548M08Rik	1.35397	2.93561e-18		ENSMUST00000107684	Atp5g1	1.06604	0.0032202
ENSMUST00000108951	6430548M08Rik	1.35397	2.93561e-18		ENSMUST00000209856	Prosc	1.06602	0.00160409
ENSMUST00000022057	Tppp	1.35339	7.51167e-14		ENSMUST00000031651	Pan3	1.06594	0.000121775
ENSMUST00000185815	Snhg14	1.35322	2.52278e-22		ENSMUST00000176600	Pan3	1.06573	0.00012121
ENSMUST00000133069	Mapk10	1.35318	3.43735e-16		ENSMUST00000099514	Sgms1	1.06291	7.10876e-05
ENSMUST00000151127	Fbxo44	1.35216	1.97427e-10		ENSMUST00000035113	Deb1	1.06265	0.00470766
ENSMUST00000118704	Pik3cd	1.35167	5.99581e-14		ENSMUST00000166917	Oxr1	1.0625	6.3009e-05
ENSMUST00000165870	Stk32c	1.3497	2.12945e-10		ENSMUST00000110066	Gpr68	1.06215	0.00125928
ENSMUST00000049658	Pitpnm1	1.34956	7.26661e-12		ENSMUST00000110065	Gpr68	1.06215	0.00125928
ENSMUST00000111106	Psen2	1.34878	8.71591e-08		ENSMUST00000037726	Tmtc4	1.06192	6.05839e-05
ENSMUST00000181185	Gm26564	1.34831	4.9168e-13		ENSMUST00000208452	Gm45179	1.06134	0.00407061
ENSMUST00000170792	Mapk10	1.34769	8.12603e-16		ENSMUST00000142618	Sgms1	1.06042	6.61741e-05
ENSMUST00000112847	Mapk10	1.34769	8.12603e-16		ENSMUST00000163193	Hlcs	1.06026	5.334e-05
ENSMUST00000191124	Park2	1.34759	3.31252e-14		ENSMUST00000115869	Mpp7	1.06003	0.000155505
ENSMUST00000022480	Ogdhl	1.34728	9.18996e-13		ENSMUST00000103091	Elmo2	1.05971	5.08831e-05
ENSMUST00000030986	Lrpap1	1.34696	1.7281e-26		ENSMUST00000109313	Cpt1b	1.05932	0.00236699
ENSMUST00000194099	Gm37686	1.34662	3.49171e-07		ENSMUST00000107686	Atp5g1	1.05921	0.00335014
ENSMUST00000100022	Pitpnm1	1.3463	9.59974e-12		ENSMUST00000039788	Cd276	1.0579	0.00241943
ENSMUST00000102780	Ak4	1.34615	1.00765e-19		ENSMUST00000165365	Cd276	1.05732	0.000949927
ENSMUST00000185560	Tmem163	1.34613	0.00252301		ENSMUST00000114407	Arhgap4	1.05702	0.00326531
ENSMUST00000023259	Lynx1	1.34553	2.50856e-12		ENSMUST00000024816	Cmtr1	1.057	9.69206e-05
ENSMUST00000199792	Gm42640	1.34548	1.6637e-07		ENSMUST00000127567	Sidt1	1.05639	0.000120796
ENSMUST00000106945	Ak4	1.34548	1.16461e-19		ENSMUST00000084915	Asph	1.05421	5.7362e-05
ENSMUST00000091628	Atxn1	1.34276	1.34287e-20		ENSMUST00000108337	Asph	1.05421	5.7362e-05
ENSMUST00000167708	Atxn1	1.34276	1.34287e-20		ENSMUST00000032500	Prmt8	1.05419	0.00030883
ENSMUST00000180110	Atxn1	1.34276	1.34287e-20		ENSMUST00000076605	Gnal	1.05415	0.000233465
ENSMUST00000049149	Lrp1	1.34254	1.62506e-11		ENSMUST00000037715	Dusp15	1.05171	0.00858622
ENSMUST00000192973	Gm37329	1.34222	2.55158e-09		ENSMUST00000177689	Ntng2	1.05094	0.000841649
ENSMUST00000077489	Scn1a	1.34191	2.00888e-22		ENSMUST00000021512	Dhrs7	1.05084	0.00598667
ENSMUST00000107773	Tmod1	1.34188	1.91404e-06		ENSMUST00000101044	Atp2b2	1.0493	0.000246542
ENSMUST00000038859	Pik3cd	1.34151	5.1531e-14		ENSMUST00000048455	Ntng2	1.04919	0.000846415
ENSMUST00000105690	Pik3cd	1.34151	5.1531e-14		ENSMUST00000091153	Ntng2	1.04919	0.000846415
ENSMUST00000165666	A730017C20Rik	1.34094	2.47189e-08		ENSMUST00000102873	Ntng2	1.04919	0.000846415
ENSMUST00000112846	Mapk10	1.34078	1.27971e-15		ENSMUST00000204223	Gm44596	1.04894	0.00034256
ENSMUST00000034554	Pou2af1	1.34046	0.000106404		ENSMUST00000109811	Dusp15	1.04851	0.00837175
ENSMUST00000028177	Olfm1	1.34018	6.47311e-23		ENSMUST00000141137	Dnah10	1.04774	0.00427758
ENSMUST00000043961	Abca5	1.33964	2.01908e-17		ENSMUST00000006669	Pdk1	1.04697	0.00119799
ENSMUST00000199604	Gm43826	1.33949	4.36148e-12		ENSMUST00000059589	Rtn4r	1.04654	0.000199634
ENSMUST00000128217	Zkscan2	1.33903	4.70844e-07		ENSMUST00000106490	Pik3r3	1.04636	7.06869e-05
ENSMUST00000107561	Cacnb1	1.33865	3.13513e-15		ENSMUST00000058440	Dnah10	1.04492	0.00424441
ENSMUST00000058633	A730017C20Rik	1.3386	2.48166e-08		ENSMUST00000000260	Gmpr	1.04349	0.00223547
ENSMUST00000122059	Pik3cd	1.3386	6.81262e-14		ENSMUST00000034992	Nt5e	1.04262	0.000867299
ENSMUST00000163746	Wipf3	1.33844	2.00564e-23		ENSMUST00000089610	Plec	1.04181	0.000157619
ENSMUST00000172046	Wipf3	1.33844	2.00564e-23		ENSMUST00000025025	Dusp1	1.04084	0.00424434
ENSMUST00000113552	Fnbp1	1.33831	4.53234e-14		ENSMUST00000152570	Gm15511	1.04039	0.000274069
ENSMUST00000172306	Dusp7	1.33792	1.24614e-09		ENSMUST00000163764	Jade1	1.04032	0.000748851
ENSMUST00000054055	Usp29	1.33786	9.14451e-07		ENSMUST00000105970	Epb41	1.04028	6.87671e-05
ENSMUST00000027422	Slc16a14	1.33755	1.41084e-08		ENSMUST00000105975	Epb41	1.04028	6.87671e-05
ENSMUST00000112371	Scn1a	1.33678	3.52149e-21		ENSMUST00000108026	Fam205a4	1.04018	0.00356879
ENSMUST00000188162	Snhg14	1.33659	2.95458e-14		ENSMUST00000056385	Oprm1	1.04003	0.00440729
ENSMUST00000054857	Fam110b	1.33649	7.09155e-20		ENSMUST00000092734	Oprm1	1.04003	0.00440729
ENSMUST00000094951	Scn1a	1.33601	1.18804e-21		ENSMUST00000177695	Ccl21b	1.03984	0.00237073
ENSMUST00000048691	Ptchd4	1.33464	1.02262e-13		ENSMUST00000026865	Jade1	1.03981	0.000702702
ENSMUST00000085658	6030419C18Rik	1.3342	2.19583e-05		ENSMUST00000020188	Ifngr1	1.03879	0.00602677
ENSMUST00000113459	Nrxn2	1.3324	6.02217e-18		ENSMUST00000039758	Cox8a	1.03845	0.00155586
ENSMUST00000170788	Schip1	1.33136	2.91931e-16		ENSMUST00000088349	Col9a1	1.03795	0.00047638
ENSMUST00000113458	Nrxn2	1.33092	3.42435e-18		ENSMUST00000030269	Slc6a9	1.03769	0.00733635
ENSMUST00000046614	Gipc2	1.33013	1.7145e-08		ENSMUST00000071699	Elmo2	1.03744	5.8859e-05
ENSMUST00000112366	Scn1a	1.32961	2.31408e-21		ENSMUST00000006742	Atp7b	1.03736	0.0011388
ENSMUST00000057608	Lrrc3	1.32944	2.73078e-05		ENSMUST00000063857	Slc6a9	1.03632	0.00731726
ENSMUST00000181389	Gm16008	1.32943	1.1864e-07		ENSMUST00000163915	Tspan17	1.03609	0.00229779
ENSMUST00000160436	Tcerg1l	1.32941	1.05902e-26		ENSMUST00000037526	Tanc1	1.03606	6.49787e-05
ENSMUST00000187556	Gm29530	1.32919	1.58078e-05		ENSMUST00000189400	Paqr8	1.03584	0.0012843
ENSMUST00000177907	Pde4d	1.329	4.41206e-11		ENSMUST00000196486	Gm34086	1.03523	0.00427756
ENSMUST00000179826	Stum	1.32855	9.17615e-06		ENSMUST00000112568	Tanc1	1.03521	6.51882e-05
ENSMUST00000112508	Lipo3	1.32855	4.44568e-13		ENSMUST00000049248	Malt1	1.03512	0.00131772
ENSMUST00000182719	Schip1	1.32853	1.50858e-16		ENSMUST00000198518	Lgi1	1.03484	0.00010144
ENSMUST00000171629	Arhgef37	1.32781	1.41507e-07		ENSMUST00000002100	Tmem25	1.03417	0.00035954
ENSMUST00000113026	Rnf128	1.32737	1.70194e-07		ENSMUST00000191154	Gm28294	1.03395	0.000604323
ENSMUST00000161731	Fmn1	1.32653	1.53865e-11		ENSMUST00000114705	Tmem25	1.03373	0.000359343
ENSMUST00000053073	Pcdhb11	1.32646	3.13561e-07		ENSMUST00000080926	Eno1	1.03364	0.000529996
ENSMUST00000203985	Gm44026	1.32579	2.14556e-07		ENSMUST00000041318	Ndrg4	1.03308	5.23481e-05
ENSMUST00000096275	Iqsec2	1.32464	1.03381e-17		ENSMUST00000030739	Epb41	1.03275	7.15957e-05
ENSMUST00000055221	Kcnk12	1.32396	1.17945e-07		ENSMUST00000186764	Nab1	1.03274	0.000440734
ENSMUST00000147144	Gm14697	1.32383	1.24087e-07		ENSMUST00000054588	Col9a1	1.03221	0.000381828
ENSMUST00000111104	Psen2	1.3238	5.95408e-07		ENSMUST00000047446	Sidt1	1.03176	0.000308332
ENSMUST00000140012	Pgbd5	1.32358	3.82774e-18		ENSMUST00000074834	Plec	1.03171	0.000172137
ENSMUST00000172566	Pgbd5	1.32283	3.63904e-18		ENSMUST00000028814	Rassf2	1.03138	0.00363554
ENSMUST00000052580	Pgbd5	1.32263	5.10374e-18		ENSMUST00000136381	Sidt1	1.03097	0.000309243
ENSMUST00000094807	Pnmal2	1.32239	5.68162e-20		ENSMUST00000113624	Rora	1.03082	7.15771e-05
ENSMUST00000122041	Pde4d	1.322	4.98547e-11		ENSMUST00000069792	Nab1	1.03036	0.000441086
ENSMUST00000060807	Fam83h	1.32138	1.82957e-08		ENSMUST00000093925	Crhr1	1.02971	0.000290854
ENSMUST00000099505	Htr7	1.32112	3.49244e-05		ENSMUST00000139863	Tanc1	1.02887	6.6643e-05
ENSMUST00000115467	Tes	1.32087	7.38012e-12		ENSMUST00000135795	Tctn3	1.02791	0.00621823
ENSMUST00000098827	Gm10684	1.32066	3.85186e-10		ENSMUST00000030309	Eqtn	1.02779	0.00456974
ENSMUST00000182532	Schip1	1.32063	7.80237e-17		ENSMUST00000031632	Zkscan14	1.02724	0.00424105
ENSMUST00000076654	Tes	1.32041	7.75297e-12		ENSMUST00000136305	Gm15942	1.02679	0.000270656
ENSMUST00000147153	Lipo2	1.32023	3.98885e-08		ENSMUST00000071201	Ntng2	1.02675	0.000815694
ENSMUST00000046687	Spon1	1.32008	2.32248e-21		ENSMUST00000190666	Snhg14	1.02592	0.00014431
ENSMUST00000120664	Pde4d	1.3193	2.14294e-24		ENSMUST00000170055	Ttll7	1.02485	0.000185915
ENSMUST00000170153	Fam83h	1.31917	2.36911e-08		ENSMUST00000023060	Npcd	1.02424	5.65944e-05
ENSMUST00000156068	6330403K07Rik	1.31837	2.54507e-08		ENSMUST00000089299	Npcd	1.02424	5.65944e-05
ENSMUST00000055125	Diras1	1.31833	5.78859e-07		ENSMUST00000106080	Phc2	1.02221	7.15449e-05
ENSMUST00000078875	Il1rapl1	1.31825	6.42332e-09		ENSMUST00000188976	Snhg14	1.02101	0.000308938
ENSMUST00000117410	Stard5	1.31814	7.70141e-09		ENSMUST00000209525	Prosc	1.02038	0.000311493
ENSMUST00000048774	Copg2	1.31749	9.75768e-17		ENSMUST00000107097	Eqtn	1.01979	0.00471637
ENSMUST00000114641	Cntnap2	1.31696	7.71636e-12		ENSMUST00000006900	Acot13	1.0193	0.00838767
ENSMUST00000121829	Lrp1	1.31695	7.70575e-19		ENSMUST00000196090	Lgi1	1.01844	9.1584e-05
ENSMUST00000084696	Spon1	1.31681	5.83293e-23		ENSMUST00000036854	Efhd2	1.01792	0.00293378
ENSMUST00000126214	Ccser1	1.31556	1.23069e-11		ENSMUST00000067864	Srsf12	1.01761	0.000624959
ENSMUST00000120671	Pde4d	1.31536	6.89617e-11		ENSMUST00000075675	Methig1	1.01736	0.00386604
ENSMUST00000101042	Myocd	1.31501	3.47089e-05		ENSMUST00000073899	Syt7	1.01722	0.000374384
ENSMUST00000145798	Gm14025	1.31425	0.000261464		ENSMUST00000076968	Syt7	1.01722	0.000374384
ENSMUST00000108917	Phactr3	1.31382	7.45608e-16		ENSMUST00000169121	Syt7	1.01722	0.000374384
ENSMUST00000062213	Sfxn3	1.31305	1.35881e-11		ENSMUST00000150364	1810021B22Rik	1.01707	0.00271651
ENSMUST00000084493	Sfxn3	1.31305	1.35881e-11		ENSMUST00000068021	Pecam1	1.01496	0.00150843
ENSMUST00000111954	Sfxn3	1.31305	1.35881e-11		ENSMUST00000126122	Gm16159	1.01494	0.00351495
ENSMUST00000103066	Phactr3	1.31288	7.45992e-16		ENSMUST00000194774	Nphp3	1.01478	0.000850457
ENSMUST00000119694	Ctsf	1.31279	9.08105e-12		ENSMUST00000071869	Plec	1.01456	0.000215901
ENSMUST00000173932	Ndst4	1.31159	3.4691e-15		ENSMUST00000199812	Lgi1	1.01382	8.95983e-05
ENSMUST00000106259	Gaa	1.31076	1.20894e-08		ENSMUST00000198045	Lgi1	1.01334	8.98236e-05
ENSMUST00000048982	Prickle1	1.3106	1.72447e-20		ENSMUST00000098851	Prosc	1.01294	0.00158518
ENSMUST00000108916	Phactr3	1.31055	8.97999e-16		ENSMUST00000161764	Ikbke	1.01258	0.00410495
ENSMUST00000160616	Tmem163	1.31053	0.00108814		ENSMUST00000150616	Gm15948	1.01255	0.00376823
ENSMUST00000026666	Gaa	1.31012	1.25503e-08		ENSMUST00000035167	Nphp3	1.0125	0.000799006
ENSMUST00000099368	Anks1b	1.31011	7.08325e-13		ENSMUST00000030464	Pik3r3	1.0123	8.10646e-05
ENSMUST00000204314	Gm44317	1.30968	2.67269e-11		ENSMUST00000181756	Gm16894	1.01218	0.00499972
ENSMUST00000085420	Car12	1.30765	1.72057e-06		ENSMUST00000037942	Ttll7	1.01214	0.000172141
ENSMUST00000207479	B230206I08Rik	1.30741	6.42425e-12		ENSMUST00000029814	Manba	1.012	0.000250169
ENSMUST00000146282	Cdh7	1.30732	3.47093e-14		ENSMUST00000056416	Rbfox1	1.0108	0.000341502
ENSMUST00000025875	Slc1a1	1.30669	1.54553e-20		ENSMUST00000041438	Sesn1	1.01062	0.000204621
ENSMUST00000038431	Pdk2	1.30667	2.27735e-08		ENSMUST00000042646	Atoh8	1.01001	0.00253738
ENSMUST00000196742	Camkk2	1.30597	3.34165e-13		ENSMUST00000141810	Gm15774	1.00995	0.000867079
ENSMUST00000169175	Gm17116	1.30585	3.24202e-07		ENSMUST00000187511	Gm19582	1.00975	0.00283731
ENSMUST00000114107	Adam23	1.30499	3.30372e-21		ENSMUST00000026993	Tspan17	1.00975	0.00242553
ENSMUST00000028349	Arrdc1	1.30496	5.5782e-09		ENSMUST00000079597	Paqr9	1.00949	0.000963617
ENSMUST00000102879	Olfm1	1.30472	1.39186e-10		ENSMUST00000118886	Snrk	1.00899	0.000221109
ENSMUST00000088132	Eya2	1.30431	1.66888e-09		ENSMUST00000168665	2300009A05Rik	1.0081	0.00403608
ENSMUST00000071889	Car12	1.30403	1.54183e-06		ENSMUST00000114406	Arhgap4	1.00792	0.00377539
ENSMUST00000106822	Bcl2l15	1.3037	8.08526e-05		ENSMUST00000113358	Pcdh11x	1.00781	0.000392825
ENSMUST00000102935	Arrdc1	1.30337	5.98502e-09		ENSMUST00000064376	Arhgap4	1.00762	0.00377512
ENSMUST00000170998	Scn2b	1.30302	7.26831e-10		ENSMUST00000099503	Tspan17	1.00738	0.00244289
ENSMUST00000093855	Scn2b	1.30302	7.26831e-10		ENSMUST00000138767	9530036M11Rik	1.00735	0.000339707
ENSMUST00000181254	1700037F24Rik	1.30268	3.1399e-07		ENSMUST00000032705	Rhpn2	1.00724	0.00321232
ENSMUST00000195531	Pcdh15	1.30262	1.10485e-11		ENSMUST00000055168	Kcna1	1.00721	7.39305e-05
ENSMUST00000111375	Madd	1.30242	4.63185e-22		ENSMUST00000050239	Pcdh11x	1.0068	0.000370054
ENSMUST00000099725	Madd	1.30242	4.63185e-22		ENSMUST00000113364	Pcdh11x	1.0068	0.000370054
ENSMUST00000111369	Madd	1.30242	4.63185e-22		ENSMUST00000022480	Ogdhl	1.00677	0.000479134
ENSMUST00000111373	Madd	1.30233	4.63185e-22		ENSMUST00000033875	Prosc	1.00657	0.000324048
ENSMUST00000109614	Chd9	1.30157	8.15686e-16		ENSMUST00000025981	Tctn3	1.00627	0.00265279
ENSMUST00000027380	Tmem169	1.30156	1.30747e-09		ENSMUST00000171562	Plec	1.00623	0.000224619
ENSMUST00000204896	Eno2	1.30155	3.86562e-08		ENSMUST00000035672	Ppl	1.00568	0.00683546
ENSMUST00000048665	Chd9	1.30136	8.19692e-16		ENSMUST00000084253	Epb41	1.00523	8.04608e-05
ENSMUST00000102905	Palm2	1.30122	1.00688e-24		ENSMUST00000105981	Epb41	1.00523	8.04608e-05
ENSMUST00000193739	Pcdh15	1.3012	1.17273e-11		ENSMUST00000085556	Rhpn2	1.00504	0.00324735
ENSMUST00000087374	Adam23	1.30086	3.55766e-21		ENSMUST00000144915	Gm16033	1.0048	0.00163872
ENSMUST00000211470	RP23-187B20.1	1.30064	2.73719e-12		ENSMUST00000111558	Ablim1	1.00406	6.39396e-05
ENSMUST00000111376	Madd	1.30006	7.9932e-22		ENSMUST00000178081	Ccl21c	1.00349	0.00266616
ENSMUST00000099723	Madd	1.30006	7.9932e-22		ENSMUST00000038075	Ggact	1.0034	0.000290406
ENSMUST00000030533	Vwa5b1	1.30003	4.21649e-05		ENSMUST00000161502	Fut10	1.00316	0.00239378
ENSMUST00000160800	Nrxn1	1.3	1.15069e-10		ENSMUST00000119354	Azin2	1.00305	0.000443478
ENSMUST00000111108	Psen2	1.29984	9.13561e-08		ENSMUST00000162579	1810021B22Rik	1.00273	0.00345363
ENSMUST00000160844	Nrxn1	1.29959	1.03168e-10		ENSMUST00000084747	Rragd	1.00238	0.000339765
ENSMUST00000029106	Zbtb46	1.29925	1.9835e-14		ENSMUST00000106791	Trim3	1.00186	6.01172e-05
ENSMUST00000017458	Mpp2	1.29896	2.41892e-11		ENSMUST00000098190	Rragd	1.0014	0.000334189
ENSMUST00000180967	2310043M15Rik	1.29882	1.20532e-05		ENSMUST00000080857	Plec	1.0011	0.000229905
ENSMUST00000111370	Madd	1.29814	8.62067e-22		ENSMUST00000029946	Rragd	1.00098	0.000335123
ENSMUST00000207723	Gm44532	1.29786	4.83516e-06		ENSMUST00000126735	Pcsk2os1	1.00072	0.00634041
ENSMUST00000075269	Madd	1.29761	9.70182e-22		ENSMUST00000037146	Gas2l1	1.0003	0.00430338
ENSMUST00000077941	Madd	1.29761	9.70182e-22		ENSMUST00000211853	Gramd1b	1.00023	9.1584e-05
ENSMUST00000111371	Madd	1.29761	9.70182e-22		ENSMUST00000170922	Vmn2r29	1.00004	0.00286375
ENSMUST00000111372	Madd	1.29761	9.70182e-22		ENSMUST00000100672	Samd4	1.00001	0.00274066
ENSMUST00000111381	Madd	1.29761	9.70182e-22		ENSMUST00000119206	Rgma	0.999015	0.000689069
ENSMUST00000066473	Madd	1.29761	9.70182e-22		ENSMUST00000094312	Rgma	0.999015	0.000689069
ENSMUST00000089494	Il17d	1.29756	4.32061e-09		ENSMUST00000005220	Slc1a2	0.998955	0.000283047
ENSMUST00000054059	Nrxn1	1.29692	1.3361e-10		ENSMUST00000022691	Hr	0.998879	0.000158206
ENSMUST00000031273	Cds1	1.29681	2.79295e-08		ENSMUST00000156511	1700110K17Rik	0.998827	0.000260462
ENSMUST00000161402	Nrxn1	1.2966	1.34045e-10		ENSMUST00000115244	Col19a1	0.998192	7.8379e-05
ENSMUST00000174331	Nrxn1	1.29653	1.26477e-10		ENSMUST00000163060	Hr	0.997558	0.000165778
ENSMUST00000072671	Nrxn1	1.29651	1.18756e-10		ENSMUST00000161069	Hr	0.99735	0.000167368
ENSMUST00000084621	Tbc1d2	1.29627	1.32037e-05		ENSMUST00000029545	Crtc2	0.99727	0.000161984
ENSMUST00000191709	Pcdh15	1.29494	1.26773e-11		ENSMUST00000066173	Fut10	0.996546	0.00247594
ENSMUST00000200830	Ociad2	1.29486	2.07915e-06		ENSMUST00000110527	Fut10	0.996086	0.00249156
ENSMUST00000087195	Ociad2	1.29486	2.07915e-06		ENSMUST00000203094	Kcna1	0.995333	0.000100587
ENSMUST00000201908	Ociad2	1.29486	2.07915e-06		ENSMUST00000022386	Samd4	0.995071	0.00277116
ENSMUST00000200776	Ociad2	1.29486	2.07915e-06		ENSMUST00000108856	Col20a1	0.994993	0.000641863
ENSMUST00000200102	Gm42447	1.29479	1.29481e-06		ENSMUST00000089003	Atp2b2	0.994893	0.000250557
ENSMUST00000131846	Gm12963	1.29434	4.09967e-06		ENSMUST00000178765	Ccl21c	0.994469	0.00066779
ENSMUST00000117944	Hs3st1	1.29433	1.15246e-05		ENSMUST00000111559	Ablim1	0.994371	6.56556e-05
ENSMUST00000181482	Gm26782	1.29347	1.59389e-09		ENSMUST00000037048	Mmd2	0.994349	0.000312247
ENSMUST00000063775	Ldlrad4	1.29306	2.09823e-11		ENSMUST00000196742	Camkk2	0.993371	0.000103846
ENSMUST00000066420	Madd	1.29283	1.73062e-22		ENSMUST00000057525	Trim3	0.992625	6.17858e-05
ENSMUST00000092736	Cacnb1	1.29168	7.11479e-17		ENSMUST00000110389	Blvra	0.992367	0.00289893
ENSMUST00000107562	Cacnb1	1.29168	7.11479e-17		ENSMUST00000147044	Trim3	0.992146	6.1839e-05
ENSMUST00000189702	Atg9a	1.29121	2.77416e-13		ENSMUST00000106789	Trim3	0.992088	6.19362e-05
ENSMUST00000040689	Atg9a	1.29121	2.77416e-13		ENSMUST00000205052	Atp2b2	0.991646	0.000259954
ENSMUST00000198939	Gm43376	1.29021	8.30791e-09		ENSMUST00000139780	Rgma	0.991433	0.00124334
ENSMUST00000188347	Atg9a	1.28977	2.2824e-13		ENSMUST00000165104	Gramd1b	0.991168	9.27533e-05
ENSMUST00000006112	Ephb3	1.28944	6.63214e-13		ENSMUST00000021486	Timm9	0.990671	0.000321246
ENSMUST00000051400	Cyp4x1	1.28913	9.22272e-07		ENSMUST00000166120	Timm9	0.990671	0.000321246
ENSMUST00000164104	Gm3294	1.28834	7.68539e-06		ENSMUST00000118159	Gramd1b	0.989991	8.80999e-05
ENSMUST00000118510	A730017C20Rik	1.28773	1.65861e-07		ENSMUST00000110738	Atp7b	0.989549	0.00162986
ENSMUST00000028241	Stom	1.28731	9.56162e-13		ENSMUST00000045682	Gramd1b	0.989257	9.7037e-05
ENSMUST00000100244	Olfm1	1.28692	9.29675e-21		ENSMUST00000025800	Pip5k1b	0.988905	6.81672e-05
ENSMUST00000052872	Obscn	1.28668	5.74835e-08		ENSMUST00000112673	Pip5k1b	0.988797	6.81672e-05
ENSMUST00000020732	Obscn	1.28668	5.74835e-08		ENSMUST00000132432	Gm16731	0.987927	0.00317172
ENSMUST00000073899	Syt7	1.28666	1.03788e-14		ENSMUST00000106068	Azin2	0.98752	0.000468227
ENSMUST00000076968	Syt7	1.28666	1.03788e-14		ENSMUST00000030581	Azin2	0.98752	0.000468227
ENSMUST00000169121	Syt7	1.28666	1.03788e-14		ENSMUST00000067410	Dgkk	0.987478	0.00590659
ENSMUST00000040001	Galnt9	1.28496	3.26509e-13		ENSMUST00000078139	Asph	0.987411	6.52238e-05
ENSMUST00000029002	Stmn2	1.28473	2.62239e-16		ENSMUST00000108340	Asph	0.987411	6.52238e-05
ENSMUST00000060212	Fuca2	1.28421	0.00083337		ENSMUST00000108339	Asph	0.987309	6.52238e-05
ENSMUST00000023448	Aifm3	1.28419	2.67111e-11		ENSMUST00000006105	Shpk	0.987249	0.00466391
ENSMUST00000194019	Gm37038	1.28402	2.11094e-13		ENSMUST00000008999	Hdac5	0.986736	6.49414e-05
ENSMUST00000068891	Rnf144b	1.28322	0.000179599		ENSMUST00000073418	Plec	0.986717	0.000246927
ENSMUST00000115685	Aifm3	1.2832	2.92937e-11		ENSMUST00000076442	Plec	0.986717	0.000246927
ENSMUST00000180882	Gm26555	1.28212	1.32948e-06		ENSMUST00000107150	Hdac5	0.986638	6.49414e-05
ENSMUST00000108948	6430548M08Rik	1.28169	2.93506e-15		ENSMUST00000107152	Hdac5	0.986638	6.49414e-05
ENSMUST00000000201	Nalcn	1.28155	2.87265e-20		ENSMUST00000166105	Gm17615	0.986452	0.00315268
ENSMUST00000074519	Txnip	1.28131	6.80791e-10		ENSMUST00000086932	Tfeb	0.985869	0.00213361
ENSMUST00000049093	Txnip	1.28131	6.80791e-10		ENSMUST00000160534	Nat8f7	0.985419	0.00903293
ENSMUST00000206187	Gm44897	1.27965	5.08132e-06		ENSMUST00000039156	Phpt1	0.985014	0.000207594
ENSMUST00000197122	Gm42448	1.27919	7.4945e-05		ENSMUST00000107975	Phf24	0.984587	0.000618139
ENSMUST00000038775	Ndn	1.27913	0.000482576		ENSMUST00000119373	Gramd1b	0.984115	0.000119086
ENSMUST00000200275	Gm43751	1.27895	3.15177e-09		ENSMUST00000181273	A330023F24Rik	0.984059	0.000327443
ENSMUST00000175830	A730017C20Rik	1.27872	1.81643e-07		ENSMUST00000103004	Asph	0.984021	6.1303e-05
ENSMUST00000017552	Cacnb1	1.27815	3.38589e-20		ENSMUST00000120173	Snrk	0.983998	0.000246166
ENSMUST00000113920	Olfm1	1.2774	6.92272e-20		ENSMUST00000051344	Col19a1	0.983413	7.51998e-05
ENSMUST00000003395	Pde4a	1.27738	5.01666e-08		ENSMUST00000147363	Ptgr2	0.98265	0.0016297
ENSMUST00000105385	Pdxk	1.27736	3.42235e-10		ENSMUST00000093800	Pls1	0.982514	0.00206297
ENSMUST00000199537	Rimbp2	1.27661	7.13302e-08		ENSMUST00000107679	Fbxw7	0.981661	6.77324e-05
ENSMUST00000198941	Rimbp2	1.27661	7.13302e-08		ENSMUST00000203185	Tpra1	0.981409	0.000473961
ENSMUST00000047511	Shtn1	1.27659	3.97181e-15		ENSMUST00000199007	Gm30382	0.980718	0.00154199
ENSMUST00000163821	Shtn1	1.27659	3.97181e-15		ENSMUST00000107151	Hdac5	0.980712	6.76604e-05
ENSMUST00000047485	Rundc3b	1.27618	4.67542e-17		ENSMUST00000106111	Jakmip3	0.98022	0.000833919
ENSMUST00000022953	Fam135b	1.27605	9.05594e-15		ENSMUST00000135383	Engase	0.979209	0.000118644
ENSMUST00000112843	Zcchc16	1.2756	1.18265e-16		ENSMUST00000166169	Zfp219	0.978983	7.66575e-05
ENSMUST00000124586	BC029722	1.27559	4.82519e-11		ENSMUST00000026500	Avil	0.978513	0.00718147
ENSMUST00000168786	Iqsec2	1.27545	8.75529e-19		ENSMUST00000113284	Tfeb	0.978508	0.00275853
ENSMUST00000112604	Iqsec2	1.27545	8.75529e-19		ENSMUST00000070735	Gabrg2	0.978477	6.68531e-05
ENSMUST00000112605	Iqsec2	1.27545	8.75529e-19		ENSMUST00000113288	Tfeb	0.978033	0.0022471
ENSMUST00000182006	Gm21949	1.27523	1.35874e-15		ENSMUST00000103182	Rassf2	0.977839	0.00461911
ENSMUST00000020118	Dusp6	1.27496	8.48687e-08		ENSMUST00000209402	RP23-478L20.2	0.977721	0.00184854
ENSMUST00000055662	Lrtm1	1.27495	1.04082e-06		ENSMUST00000080149	Eno1	0.977431	0.0009958
ENSMUST00000211684	Erc2	1.27422	1.38007e-06		ENSMUST00000052556	Abhd17b	0.977427	0.000195621
ENSMUST00000109784	Nol4l	1.27366	1.70346e-23		ENSMUST00000018884	Slc25a35	0.977345	0.00423303
ENSMUST00000087689	Prune2	1.27366	1.17774e-17		ENSMUST00000029730	Chd1l	0.977088	0.000912322
[truncated: 10,924 more rows]
